# Supplementary material for: Effect of Ca2+ on the promiscuous target-protein binding of calmodulin
Source: PLoS Comput Biol. 2018 Apr 3;14(4):e1006072. doi: 10.1371/journal.pcbi.1006072 (PMC5898786; doi:10.1371/journal.pcbi.1006072)
Supplement: S1 Data — (ZIP) [file pcbi.1006072.s030.zip]

Archive with 1,814 entries (1,779 files):
- Data/
- Data/secondary_structure/
- Data/secondary_structure/clusters/
- Data/secondary_structure/clusters/DSSP_strand_spectral_cterm_apo3.txt
- __MACOSX/
- __MACOSX/Data/
- __MACOSX/Data/secondary_structure/
- __MACOSX/Data/secondary_structure/clusters/
- __MACOSX/Data/secondary_structure/clusters/._DSSP_strand_spectral_cterm_apo3.txt
- Data/secondary_structure/clusters/DSSP_coil_spectral_cterm_apo1.txt
- __MACOSX/Data/secondary_structure/clusters/._DSSP_coil_spectral_cterm_apo1.txt
- Data/secondary_structure/clusters/DSSP_hel_spectral_cterm_4cal6.txt
- __MACOSX/Data/secondary_structure/clusters/._DSSP_hel_spectral_cterm_4cal6.txt
- Data/secondary_structure/clusters/DSSP_hel_spectral_cterm_apo6.txt
- __MACOSX/Data/secondary_structure/clusters/._DSSP_hel_spectral_cterm_apo6.txt
- Data/secondary_structure/clusters/DSSP_strand_spectral_cterm_apo2.txt
- __MACOSX/Data/secondary_structure/clusters/._DSSP_strand_spectral_cterm_apo2.txt
- Data/secondary_structure/clusters/DSSP_hel_spectral_cterm_apo4.txt
- __MACOSX/Data/secondary_structure/clusters/._DSSP_hel_spectral_cterm_apo4.txt
- Data/secondary_structure/clusters/DSSP_coil_spectral_cterm_apo2.txt
- __MACOSX/Data/secondary_structure/clusters/._DSSP_coil_spectral_cterm_apo2.txt
- Data/secondary_structure/clusters/DSSP_hel_spectral_cterm_4cal4.txt
- __MACOSX/Data/secondary_structure/clusters/._DSSP_hel_spectral_cterm_4cal4.txt
- Data/secondary_structure/clusters/DSSP_hel_spectral_cterm_4cal5.txt
- __MACOSX/Data/secondary_structure/clusters/._DSSP_hel_spectral_cterm_4cal5.txt
- Data/secondary_structure/clusters/DSSP_coil_spectral_cterm_apo3.txt
- __MACOSX/Data/secondary_structure/clusters/._DSSP_coil_spectral_cterm_apo3.txt
- Data/secondary_structure/clusters/DSSP_hel_spectral_cterm_apo5.txt
- __MACOSX/Data/secondary_structure/clusters/._DSSP_hel_spectral_cterm_apo5.txt
- Data/secondary_structure/clusters/DSSP_strand_spectral_cterm_apo1.txt
- __MACOSX/Data/secondary_structure/clusters/._DSSP_strand_spectral_cterm_apo1.txt
- Data/secondary_structure/clusters/DSSP_strand_spectral_cterm_apo5.txt
- __MACOSX/Data/secondary_structure/clusters/._DSSP_strand_spectral_cterm_apo5.txt
- Data/secondary_structure/clusters/DSSP_hel_spectral_cterm_apo1.txt
- __MACOSX/Data/secondary_structure/clusters/._DSSP_hel_spectral_cterm_apo1.txt
- Data/secondary_structure/clusters/DSSP_hel_spectral_cterm_4cal1.txt
- __MACOSX/Data/secondary_structure/clusters/._DSSP_hel_spectral_cterm_4cal1.txt
- Data/secondary_structure/clusters/DSSP_coil_spectral_cterm_apo6.txt
- __MACOSX/Data/secondary_structure/clusters/._DSSP_coil_spectral_cterm_apo6.txt
- Data/secondary_structure/clusters/DSSP_strand_spectral_cterm_apo4.txt
- __MACOSX/Data/secondary_structure/clusters/._DSSP_strand_spectral_cterm_apo4.txt
- Data/secondary_structure/clusters/DSSP_strand_spectral_cterm_apo6.txt
- __MACOSX/Data/secondary_structure/clusters/._DSSP_strand_spectral_cterm_apo6.txt
- Data/secondary_structure/clusters/DSSP_coil_spectral_cterm_apo4.txt
- __MACOSX/Data/secondary_structure/clusters/._DSSP_coil_spectral_cterm_apo4.txt
- Data/secondary_structure/clusters/DSSP_hel_spectral_cterm_apo2.txt
- __MACOSX/Data/secondary_structure/clusters/._DSSP_hel_spectral_cterm_apo2.txt
- Data/secondary_structure/clusters/DSSP_hel_spectral_cterm_4cal2.txt
- __MACOSX/Data/secondary_structure/clusters/._DSSP_hel_spectral_cterm_4cal2.txt
- Data/secondary_structure/clusters/DSSP_hel_spectral_cterm_4cal3.txt
- __MACOSX/Data/secondary_structure/clusters/._DSSP_hel_spectral_cterm_4cal3.txt
- Data/secondary_structure/clusters/DSSP_hel_spectral_cterm_apo3.txt
- __MACOSX/Data/secondary_structure/clusters/._DSSP_hel_spectral_cterm_apo3.txt
- Data/secondary_structure/clusters/DSSP_coil_spectral_cterm_apo5.txt
- __MACOSX/Data/secondary_structure/clusters/._DSSP_coil_spectral_cterm_apo5.txt
- Data/secondary_structure/clusters/DSSP_coil_spectral_nterm_apo5.txt
- __MACOSX/Data/secondary_structure/clusters/._DSSP_coil_spectral_nterm_apo5.txt
- Data/secondary_structure/clusters/DSSP_hel_spectral_nterm_apo3.txt
- __MACOSX/Data/secondary_structure/clusters/._DSSP_hel_spectral_nterm_apo3.txt
- Data/secondary_structure/clusters/DSSP_strand_spectral_nterm_apo7.txt
- __MACOSX/Data/secondary_structure/clusters/._DSSP_strand_spectral_nterm_apo7.txt
- Data/secondary_structure/clusters/DSSP_hel_spectral_nterm_4cal6.txt
- __MACOSX/Data/secondary_structure/clusters/._DSSP_hel_spectral_nterm_4cal6.txt
- Data/secondary_structure/clusters/DSSP_strand_spectral_nterm_apo6.txt
- __MACOSX/Data/secondary_structure/clusters/._DSSP_strand_spectral_nterm_apo6.txt
- Data/secondary_structure/clusters/DSSP_hel_spectral_nterm_apo2.txt
- __MACOSX/Data/secondary_structure/clusters/._DSSP_hel_spectral_nterm_apo2.txt
- Data/secondary_structure/clusters/DSSP_coil_spectral_nterm_apo4.txt
- __MACOSX/Data/secondary_structure/clusters/._DSSP_coil_spectral_nterm_apo4.txt
- Data/secondary_structure/clusters/DSSP_coil_spectral_nterm_apo6.txt
- __MACOSX/Data/secondary_structure/clusters/._DSSP_coil_spectral_nterm_apo6.txt
- Data/secondary_structure/clusters/DSSP_strand_spectral_nterm_apo4.txt
- __MACOSX/Data/secondary_structure/clusters/._DSSP_strand_spectral_nterm_apo4.txt
- Data/secondary_structure/clusters/DSSP_hel_spectral_nterm_4cal4.txt
- __MACOSX/Data/secondary_structure/clusters/._DSSP_hel_spectral_nterm_4cal4.txt
- Data/secondary_structure/clusters/DSSP_hel_spectral_nterm_4cal5.txt
- __MACOSX/Data/secondary_structure/clusters/._DSSP_hel_spectral_nterm_4cal5.txt
- Data/secondary_structure/clusters/DSSP_strand_spectral_nterm_apo5.txt
- __MACOSX/Data/secondary_structure/clusters/._DSSP_strand_spectral_nterm_apo5.txt
- Data/secondary_structure/clusters/DSSP_coil_spectral_nterm_apo7.txt
- __MACOSX/Data/secondary_structure/clusters/._DSSP_coil_spectral_nterm_apo7.txt
- Data/secondary_structure/clusters/DSSP_hel_spectral_nterm_apo1.txt
- __MACOSX/Data/secondary_structure/clusters/._DSSP_hel_spectral_nterm_apo1.txt
- Data/secondary_structure/clusters/DSSP_hel_spectral_nterm_apo5.txt
- __MACOSX/Data/secondary_structure/clusters/._DSSP_hel_spectral_nterm_apo5.txt
- Data/secondary_structure/clusters/DSSP_coil_spectral_nterm_apo3.txt
- __MACOSX/Data/secondary_structure/clusters/._DSSP_coil_spectral_nterm_apo3.txt
- Data/secondary_structure/clusters/DSSP_hel_spectral_nterm_4cal1.txt
- __MACOSX/Data/secondary_structure/clusters/._DSSP_hel_spectral_nterm_4cal1.txt
- Data/secondary_structure/clusters/DSSP_strand_spectral_nterm_apo1.txt
- __MACOSX/Data/secondary_structure/clusters/._DSSP_strand_spectral_nterm_apo1.txt
- Data/secondary_structure/clusters/DSSP_coil_spectral_nterm_apo2.txt
- __MACOSX/Data/secondary_structure/clusters/._DSSP_coil_spectral_nterm_apo2.txt
- Data/secondary_structure/clusters/DSSP_hel_spectral_nterm_apo4.txt
- __MACOSX/Data/secondary_structure/clusters/._DSSP_hel_spectral_nterm_apo4.txt
- Data/secondary_structure/clusters/DSSP_hel_spectral_nterm_apo6.txt
- __MACOSX/Data/secondary_structure/clusters/._DSSP_hel_spectral_nterm_apo6.txt
- Data/secondary_structure/clusters/DSSP_hel_spectral_nterm_4cal2.txt
- __MACOSX/Data/secondary_structure/clusters/._DSSP_hel_spectral_nterm_4cal2.txt
- Data/secondary_structure/clusters/DSSP_strand_spectral_nterm_apo2.txt
- __MACOSX/Data/secondary_structure/clusters/._DSSP_strand_spectral_nterm_apo2.txt
- Data/secondary_structure/clusters/DSSP_strand_spectral_nterm_apo3.txt
- __MACOSX/Data/secondary_structure/clusters/._DSSP_strand_spectral_nterm_apo3.txt
- Data/secondary_structure/clusters/DSSP_hel_spectral_nterm_4cal3.txt
- __MACOSX/Data/secondary_structure/clusters/._DSSP_hel_spectral_nterm_4cal3.txt
- Data/secondary_structure/clusters/DSSP_hel_spectral_nterm_apo7.txt
- __MACOSX/Data/secondary_structure/clusters/._DSSP_hel_spectral_nterm_apo7.txt
- Data/secondary_structure/clusters/DSSP_coil_spectral_nterm_apo1.txt
- __MACOSX/Data/secondary_structure/clusters/._DSSP_coil_spectral_nterm_apo1.txt
- Data/secondary_structure/clusters/DSSP_coil_spectral_nterm_4cal6.txt
- __MACOSX/Data/secondary_structure/clusters/._DSSP_coil_spectral_nterm_4cal6.txt
- Data/secondary_structure/clusters/DSSP_strand_spectral_cterm_4cal6.txt
- __MACOSX/Data/secondary_structure/clusters/._DSSP_strand_spectral_cterm_4cal6.txt
- Data/secondary_structure/clusters/DSSP_strand_spectral_cterm_4cal4.txt
- __MACOSX/Data/secondary_structure/clusters/._DSSP_strand_spectral_cterm_4cal4.txt
- Data/secondary_structure/clusters/DSSP_coil_spectral_nterm_4cal5.txt
- __MACOSX/Data/secondary_structure/clusters/._DSSP_coil_spectral_nterm_4cal5.txt
- Data/secondary_structure/clusters/DSSP_hel_spectral_nterm_apo8.txt
- __MACOSX/Data/secondary_structure/clusters/._DSSP_hel_spectral_nterm_apo8.txt
- Data/secondary_structure/clusters/DSSP_coil_spectral_nterm_4cal4.txt
- __MACOSX/Data/secondary_structure/clusters/._DSSP_coil_spectral_nterm_4cal4.txt
- Data/secondary_structure/clusters/DSSP_strand_spectral_cterm_4cal5.txt
- __MACOSX/Data/secondary_structure/clusters/._DSSP_strand_spectral_cterm_4cal5.txt
- Data/secondary_structure/clusters/DSSP_strand_spectral_cterm_4cal1.txt
- __MACOSX/Data/secondary_structure/clusters/._DSSP_strand_spectral_cterm_4cal1.txt
- Data/secondary_structure/clusters/DSSP_strand_spectral_nterm_apo8.txt
- __MACOSX/Data/secondary_structure/clusters/._DSSP_strand_spectral_nterm_apo8.txt
- Data/secondary_structure/clusters/DSSP_coil_spectral_nterm_4cal1.txt
- __MACOSX/Data/secondary_structure/clusters/._DSSP_coil_spectral_nterm_4cal1.txt
- Data/secondary_structure/clusters/DSSP_coil_spectral_nterm_4cal3.txt
- __MACOSX/Data/secondary_structure/clusters/._DSSP_coil_spectral_nterm_4cal3.txt
- Data/secondary_structure/clusters/DSSP_strand_spectral_cterm_4cal2.txt
- __MACOSX/Data/secondary_structure/clusters/._DSSP_strand_spectral_cterm_4cal2.txt
- Data/secondary_structure/clusters/DSSP_coil_spectral_nterm_apo8.txt
- __MACOSX/Data/secondary_structure/clusters/._DSSP_coil_spectral_nterm_apo8.txt
- Data/secondary_structure/clusters/DSSP_strand_spectral_cterm_4cal3.txt
- __MACOSX/Data/secondary_structure/clusters/._DSSP_strand_spectral_cterm_4cal3.txt
- Data/secondary_structure/clusters/DSSP_coil_spectral_nterm_4cal2.txt
- __MACOSX/Data/secondary_structure/clusters/._DSSP_coil_spectral_nterm_4cal2.txt
- Data/secondary_structure/clusters/DSSP_coil_spectral_cterm_4cal6.txt
- __MACOSX/Data/secondary_structure/clusters/._DSSP_coil_spectral_cterm_4cal6.txt
- Data/secondary_structure/clusters/DSSP_strand_spectral_nterm_4cal6.txt
- __MACOSX/Data/secondary_structure/clusters/._DSSP_strand_spectral_nterm_4cal6.txt
- Data/secondary_structure/clusters/DSSP_coil_spectral_cterm_4cal5.txt
- __MACOSX/Data/secondary_structure/clusters/._DSSP_coil_spectral_cterm_4cal5.txt
- Data/secondary_structure/clusters/DSSP_strand_spectral_nterm_4cal4.txt
- __MACOSX/Data/secondary_structure/clusters/._DSSP_strand_spectral_nterm_4cal4.txt
- Data/secondary_structure/clusters/DSSP_strand_spectral_nterm_4cal5.txt
- __MACOSX/Data/secondary_structure/clusters/._DSSP_strand_spectral_nterm_4cal5.txt
- Data/secondary_structure/clusters/DSSP_coil_spectral_cterm_4cal4.txt
- __MACOSX/Data/secondary_structure/clusters/._DSSP_coil_spectral_cterm_4cal4.txt
- Data/secondary_structure/clusters/DSSP_strand_spectral_nterm_4cal1.txt
- __MACOSX/Data/secondary_structure/clusters/._DSSP_strand_spectral_nterm_4cal1.txt
- Data/secondary_structure/clusters/DSSP_coil_spectral_cterm_4cal1.txt
- __MACOSX/Data/secondary_structure/clusters/._DSSP_coil_spectral_cterm_4cal1.txt
- Data/secondary_structure/clusters/DSSP_strand_spectral_nterm_4cal2.txt
- __MACOSX/Data/secondary_structure/clusters/._DSSP_strand_spectral_nterm_4cal2.txt
- Data/secondary_structure/clusters/DSSP_coil_spectral_cterm_4cal3.txt
- __MACOSX/Data/secondary_structure/clusters/._DSSP_coil_spectral_cterm_4cal3.txt
- Data/secondary_structure/clusters/DSSP_coil_spectral_cterm_4cal2.txt
- __MACOSX/Data/secondary_structure/clusters/._DSSP_coil_spectral_cterm_4cal2.txt
- Data/secondary_structure/clusters/DSSP_strand_spectral_nterm_4cal3.txt
- __MACOSX/Data/secondary_structure/clusters/._DSSP_strand_spectral_nterm_4cal3.txt
- __MACOSX/Data/secondary_structure/._clusters
- Data/secondary_structure/DSSP_hel_nterm_all.txt
- __MACOSX/Data/secondary_structure/._DSSP_hel_nterm_all.txt
- Data/secondary_structure/DSSP_hel_4cal_all.txt
- __MACOSX/Data/secondary_structure/._DSSP_hel_4cal_all.txt
- Data/secondary_structure/DSSP_hel_cterm_all.txt
- __MACOSX/Data/secondary_structure/._DSSP_hel_cterm_all.txt
- Data/secondary_structure/DSSP_hel_apo_all.txt
- __MACOSX/Data/secondary_structure/._DSSP_hel_apo_all.txt
- __MACOSX/Data/._secondary_structure
- Data/solvent_exposure/
- Data/solvent_exposure/holo_nterm/
- Data/solvent_exposure/holo_nterm/waters_within_usr_cutoff_per_residue_4cal_nterm1.txt
- __MACOSX/Data/solvent_exposure/
- __MACOSX/Data/solvent_exposure/holo_nterm/
- __MACOSX/Data/solvent_exposure/holo_nterm/._waters_within_usr_cutoff_per_residue_4cal_nterm1.txt
- Data/solvent_exposure/holo_nterm/total_solvent_exposure_complexes_N_4cal.txt
- __MACOSX/Data/solvent_exposure/holo_nterm/._total_solvent_exposure_complexes_N_4cal.txt
- Data/solvent_exposure/holo_nterm/waters_within_usr_cutoff_per_residue_4cal_nterm3.txt
- __MACOSX/Data/solvent_exposure/holo_nterm/._waters_within_usr_cutoff_per_residue_4cal_nterm3.txt
- Data/solvent_exposure/holo_nterm/waters_within_usr_cutoff_per_residue_4cal_nterm2.txt
- __MACOSX/Data/solvent_exposure/holo_nterm/._waters_within_usr_cutoff_per_residue_4cal_nterm2.txt
- Data/solvent_exposure/holo_nterm/waters_within_usr_cutoff_per_residue_4cal_nterm6.txt
- __MACOSX/Data/solvent_exposure/holo_nterm/._waters_within_usr_cutoff_per_residue_4cal_nterm6.txt
- Data/solvent_exposure/holo_nterm/waters_within_usr_cutoff_per_residue_4cal_nterm5.txt
- __MACOSX/Data/solvent_exposure/holo_nterm/._waters_within_usr_cutoff_per_residue_4cal_nterm5.txt
- Data/solvent_exposure/holo_nterm/waters_within_usr_cutoff_per_residue_4cal_nterm4.txt
- __MACOSX/Data/solvent_exposure/holo_nterm/._waters_within_usr_cutoff_per_residue_4cal_nterm4.txt
- Data/solvent_exposure/holo_nterm/restypes_in_contact_N_4cal.txt
- __MACOSX/Data/solvent_exposure/holo_nterm/._restypes_in_contact_N_4cal.txt
- __MACOSX/Data/solvent_exposure/._holo_nterm
- Data/solvent_exposure/waters_within_usr_cutoff_per_residue_nterm_all.txt
- __MACOSX/Data/solvent_exposure/._waters_within_usr_cutoff_per_residue_nterm_all.txt
- Data/solvent_exposure/CaM_complexes_contacts/
- Data/solvent_exposure/CaM_complexes_contacts/Holo/
- Data/solvent_exposure/CaM_complexes_contacts/Holo/sensor_target_contacts_tar_nterm_5DOW_E.txt
- __MACOSX/Data/solvent_exposure/CaM_complexes_contacts/
- __MACOSX/Data/solvent_exposure/CaM_complexes_contacts/Holo/
- __MACOSX/Data/solvent_exposure/CaM_complexes_contacts/Holo/._sensor_target_contacts_tar_nterm_5DOW_E.txt
- Data/solvent_exposure/CaM_complexes_contacts/Holo/sensor_target_contacts_2MES.txt
- __MACOSX/Data/solvent_exposure/CaM_complexes_contacts/Holo/._sensor_target_contacts_2MES.txt
- Data/solvent_exposure/CaM_complexes_contacts/Holo/sensor_target_contacts_tar_4AQR_B.txt
- __MACOSX/Data/solvent_exposure/CaM_complexes_contacts/Holo/._sensor_target_contacts_tar_4AQR_B.txt
- Data/solvent_exposure/CaM_complexes_contacts/Holo/sensor_target_contacts_tar_cterm_5SY1_C.txt
- __MACOSX/Data/solvent_exposure/CaM_complexes_contacts/Holo/._sensor_target_contacts_tar_cterm_5SY1_C.txt
- Data/solvent_exposure/CaM_complexes_contacts/Holo/sensor_target_contacts_tar_cterm_5T0X.txt
- __MACOSX/Data/solvent_exposure/CaM_complexes_contacts/Holo/._sensor_target_contacts_tar_cterm_5T0X.txt
- Data/solvent_exposure/CaM_complexes_contacts/Holo/sensor_target_contacts_tar_4JPZ.txt
- __MACOSX/Data/solvent_exposure/CaM_complexes_contacts/Holo/._sensor_target_contacts_tar_4JPZ.txt
- Data/solvent_exposure/CaM_complexes_contacts/Holo/sensor_target_contacts_tar_4AQR_A.txt
- __MACOSX/Data/solvent_exposure/CaM_complexes_contacts/Holo/._sensor_target_contacts_tar_4AQR_A.txt
- Data/solvent_exposure/CaM_complexes_contacts/Holo/sensor_target_contacts_tar_1G4Y.txt
- __MACOSX/Data/solvent_exposure/CaM_complexes_contacts/Holo/._sensor_target_contacts_tar_1G4Y.txt
- Data/solvent_exposure/CaM_complexes_contacts/Holo/sensor_target_contacts_5J8H.txt
- __MACOSX/Data/solvent_exposure/CaM_complexes_contacts/Holo/._sensor_target_contacts_5J8H.txt
- Data/solvent_exposure/CaM_complexes_contacts/Holo/sensor_target_contacts_5SY1_D.txt
- __MACOSX/Data/solvent_exposure/CaM_complexes_contacts/Holo/._sensor_target_contacts_5SY1_D.txt
- Data/solvent_exposure/CaM_complexes_contacts/Holo/sensor_target_contacts_tar_nterm_5DOW_G.txt
- __MACOSX/Data/solvent_exposure/CaM_complexes_contacts/Holo/._sensor_target_contacts_tar_nterm_5DOW_G.txt
- Data/solvent_exposure/CaM_complexes_contacts/Holo/sensor_target_contacts_tar_nterm_5DOW_C.txt
- __MACOSX/Data/solvent_exposure/CaM_complexes_contacts/Holo/._sensor_target_contacts_tar_nterm_5DOW_C.txt
- Data/solvent_exposure/CaM_complexes_contacts/Holo/sensor_target_contacts_tar_cterm_5SY1_D.txt
- __MACOSX/Data/solvent_exposure/CaM_complexes_contacts/Holo/._sensor_target_contacts_tar_cterm_5SY1_D.txt
- Data/solvent_exposure/CaM_complexes_contacts/Holo/sensor_target_contacts_tar_5T0X.txt
- __MACOSX/Data/solvent_exposure/CaM_complexes_contacts/Holo/._sensor_target_contacts_tar_5T0X.txt
- Data/solvent_exposure/CaM_complexes_contacts/Holo/sensor_target_contacts_tar_nterm_5K7L.txt
- __MACOSX/Data/solvent_exposure/CaM_complexes_contacts/Holo/._sensor_target_contacts_tar_nterm_5K7L.txt
- Data/solvent_exposure/CaM_complexes_contacts/Holo/sensor_target_contacts_2M0J.txt
- __MACOSX/Data/solvent_exposure/CaM_complexes_contacts/Holo/._sensor_target_contacts_2M0J.txt
- Data/solvent_exposure/CaM_complexes_contacts/Holo/sensor_target_contacts_tar_cterm_4JPZ.txt
- __MACOSX/Data/solvent_exposure/CaM_complexes_contacts/Holo/._sensor_target_contacts_tar_cterm_4JPZ.txt
- Data/solvent_exposure/CaM_complexes_contacts/Holo/sensor_target_contacts_5DBR.txt
- __MACOSX/Data/solvent_exposure/CaM_complexes_contacts/Holo/._sensor_target_contacts_5DBR.txt
- Data/solvent_exposure/CaM_complexes_contacts/Holo/sensor_target_contacts_tar_cterm_1G4Y.txt
- __MACOSX/Data/solvent_exposure/CaM_complexes_contacts/Holo/._sensor_target_contacts_tar_cterm_1G4Y.txt
- Data/solvent_exposure/CaM_complexes_contacts/Holo/sensor_target_contacts_tar_nterm_5HIT.txt
- __MACOSX/Data/solvent_exposure/CaM_complexes_contacts/Holo/._sensor_target_contacts_tar_nterm_5HIT.txt
- Data/solvent_exposure/CaM_complexes_contacts/Holo/sensor_target_contacts_5SY1_C.txt
- __MACOSX/Data/solvent_exposure/CaM_complexes_contacts/Holo/._sensor_target_contacts_5SY1_C.txt
- Data/solvent_exposure/CaM_complexes_contacts/Holo/sensor_target_contacts_2M0K.txt
- __MACOSX/Data/solvent_exposure/CaM_complexes_contacts/Holo/._sensor_target_contacts_2M0K.txt
- Data/solvent_exposure/CaM_complexes_contacts/Holo/sensor_target_contacts_tar_nterm_5DOW_A.txt
- __MACOSX/Data/solvent_exposure/CaM_complexes_contacts/Holo/._sensor_target_contacts_tar_nterm_5DOW_A.txt
- Data/solvent_exposure/CaM_complexes_contacts/Holo/sensor_target_contacts_tar_cterm_5HIT.txt
- __MACOSX/Data/solvent_exposure/CaM_complexes_contacts/Holo/._sensor_target_contacts_tar_cterm_5HIT.txt
- Data/solvent_exposure/CaM_complexes_contacts/Holo/sensor_target_contacts_5DOW_G.txt
- __MACOSX/Data/solvent_exposure/CaM_complexes_contacts/Holo/._sensor_target_contacts_5DOW_G.txt
- Data/solvent_exposure/CaM_complexes_contacts/Holo/sensor_target_contacts_tar_nterm_5SY1_D.txt
- __MACOSX/Data/solvent_exposure/CaM_complexes_contacts/Holo/._sensor_target_contacts_tar_nterm_5SY1_D.txt
- Data/solvent_exposure/CaM_complexes_contacts/Holo/sensor_target_contacts_tar_cterm_5DOW_C.txt
- __MACOSX/Data/solvent_exposure/CaM_complexes_contacts/Holo/._sensor_target_contacts_tar_cterm_5DOW_C.txt
- Data/solvent_exposure/CaM_complexes_contacts/Holo/sensor_target_contacts_5VMS.txt
- __MACOSX/Data/solvent_exposure/CaM_complexes_contacts/Holo/._sensor_target_contacts_5VMS.txt
- Data/solvent_exposure/CaM_complexes_contacts/Holo/sensor_target_contacts_tar_cterm_5K7L.txt
- __MACOSX/Data/solvent_exposure/CaM_complexes_contacts/Holo/._sensor_target_contacts_tar_cterm_5K7L.txt
- Data/solvent_exposure/CaM_complexes_contacts/Holo/sensor_target_contacts_tar_nterm_1G4Y.txt
- __MACOSX/Data/solvent_exposure/CaM_complexes_contacts/Holo/._sensor_target_contacts_tar_nterm_1G4Y.txt
- Data/solvent_exposure/CaM_complexes_contacts/Holo/sensor_target_contacts_tar_nterm_4JPZ.txt
- __MACOSX/Data/solvent_exposure/CaM_complexes_contacts/Holo/._sensor_target_contacts_tar_nterm_4JPZ.txt
- Data/solvent_exposure/CaM_complexes_contacts/Holo/sensor_target_contacts_tar_cterm_5DOW_A.txt
- __MACOSX/Data/solvent_exposure/CaM_complexes_contacts/Holo/._sensor_target_contacts_tar_cterm_5DOW_A.txt
- Data/solvent_exposure/CaM_complexes_contacts/Holo/sensor_target_contacts_5WSV.txt
- __MACOSX/Data/solvent_exposure/CaM_complexes_contacts/Holo/._sensor_target_contacts_5WSV.txt
- Data/solvent_exposure/CaM_complexes_contacts/Holo/sensor_target_contacts_5DOW_E.txt
- __MACOSX/Data/solvent_exposure/CaM_complexes_contacts/Holo/._sensor_target_contacts_5DOW_E.txt
- Data/solvent_exposure/CaM_complexes_contacts/Holo/sensor_target_contacts_tar_5HIT.txt
- __MACOSX/Data/solvent_exposure/CaM_complexes_contacts/Holo/._sensor_target_contacts_tar_5HIT.txt
- Data/solvent_exposure/CaM_complexes_contacts/Holo/sensor_target_contacts_5DOW_A.txt
- __MACOSX/Data/solvent_exposure/CaM_complexes_contacts/Holo/._sensor_target_contacts_5DOW_A.txt
- Data/solvent_exposure/CaM_complexes_contacts/Holo/sensor_target_contacts_5J03.txt
- __MACOSX/Data/solvent_exposure/CaM_complexes_contacts/Holo/._sensor_target_contacts_5J03.txt
- Data/solvent_exposure/CaM_complexes_contacts/Holo/sensor_target_contacts_tar_nterm_5SY1_C.txt
- __MACOSX/Data/solvent_exposure/CaM_complexes_contacts/Holo/._sensor_target_contacts_tar_nterm_5SY1_C.txt
- Data/solvent_exposure/CaM_complexes_contacts/Holo/sensor_target_contacts_tar_cterm_5DOW_E.txt
- __MACOSX/Data/solvent_exposure/CaM_complexes_contacts/Holo/._sensor_target_contacts_tar_cterm_5DOW_E.txt
- Data/solvent_exposure/CaM_complexes_contacts/Holo/sensor_target_contacts_tar_5K7L.txt
- __MACOSX/Data/solvent_exposure/CaM_complexes_contacts/Holo/._sensor_target_contacts_tar_5K7L.txt
- Data/solvent_exposure/CaM_complexes_contacts/Holo/sensor_target_contacts_4M1L.txt
- __MACOSX/Data/solvent_exposure/CaM_complexes_contacts/Holo/._sensor_target_contacts_4M1L.txt
- Data/solvent_exposure/CaM_complexes_contacts/Holo/sensor_target_contacts_4Q5U.txt
- __MACOSX/Data/solvent_exposure/CaM_complexes_contacts/Holo/._sensor_target_contacts_4Q5U.txt
- Data/solvent_exposure/CaM_complexes_contacts/Holo/sensor_target_contacts_tar_nterm_5T0X.txt
- __MACOSX/Data/solvent_exposure/CaM_complexes_contacts/Holo/._sensor_target_contacts_tar_nterm_5T0X.txt
- Data/solvent_exposure/CaM_complexes_contacts/Holo/sensor_target_contacts_tar_cterm_5DOW_G.txt
- __MACOSX/Data/solvent_exposure/CaM_complexes_contacts/Holo/._sensor_target_contacts_tar_cterm_5DOW_G.txt
- Data/solvent_exposure/CaM_complexes_contacts/Holo/sensor_target_contacts_5DOW_C.txt
- __MACOSX/Data/solvent_exposure/CaM_complexes_contacts/Holo/._sensor_target_contacts_5DOW_C.txt
- Data/solvent_exposure/CaM_complexes_contacts/Holo/sensor_target_contacts_tar_cterm_4AQR_B.txt
- __MACOSX/Data/solvent_exposure/CaM_complexes_contacts/Holo/._sensor_target_contacts_tar_cterm_4AQR_B.txt
- Data/solvent_exposure/CaM_complexes_contacts/Holo/sensor_target_contacts_tar_4Q5U.txt
- __MACOSX/Data/solvent_exposure/CaM_complexes_contacts/Holo/._sensor_target_contacts_tar_4Q5U.txt
- Data/solvent_exposure/CaM_complexes_contacts/Holo/sensor_target_contacts_tar_4M1L.txt
- __MACOSX/Data/solvent_exposure/CaM_complexes_contacts/Holo/._sensor_target_contacts_tar_4M1L.txt
- Data/solvent_exposure/CaM_complexes_contacts/Holo/sensor_target_contacts_tar_cterm_5WSV.txt
- __MACOSX/Data/solvent_exposure/CaM_complexes_contacts/Holo/._sensor_target_contacts_tar_cterm_5WSV.txt
- Data/solvent_exposure/CaM_complexes_contacts/Holo/sensor_target_contacts_tar_5SY1_C.txt
- __MACOSX/Data/solvent_exposure/CaM_complexes_contacts/Holo/._sensor_target_contacts_tar_5SY1_C.txt
[truncated: 1,514 more entries]
