# Supplementary material for: Effect of Ca2+ on the promiscuous target-protein binding of calmodulin
Source: PLoS Comput Biol. 2018 Apr 3;14(4):e1006072. doi: 10.1371/journal.pcbi.1006072 (PMC5898786; doi:10.1371/journal.pcbi.1006072)
Supplement: S1 Data — (ZIP) [file pcbi.1006072.s030.zip › Data/secondary_structure/clusters/DSSP_coil_spectral_cterm_apo1.txt]

1.000000000000000000e+00
1.406250000000000035e-02
1.250000000000000069e-02
7.812500000000000000e-03
0.000000000000000000e+00
0.000000000000000000e+00
0.000000000000000000e+00
0.000000000000000000e+00
0.000000000000000000e+00
1.562500000000000087e-03
1.562500000000000087e-03
2.031250000000000069e-02
2.437499999999999944e-01
3.531250000000000222e-01
8.828125000000000000e-01
9.937500000000000222e-01
9.968749999999999556e-01
9.984374999999999778e-01
1.000000000000000000e+00
1.000000000000000000e+00
9.968749999999999556e-01
8.984375000000000000e-01
1.453125000000000111e-01
1.609375000000000111e-01
2.140624999999999889e-01
2.140624999999999889e-01
2.093750000000000056e-01
0.000000000000000000e+00
0.000000000000000000e+00
0.000000000000000000e+00
0.000000000000000000e+00
1.093749999999999931e-02
1.953125000000000000e-01
3.265624999999999778e-01
8.750000000000000000e-01
1.000000000000000000e+00
1.000000000000000000e+00
1.000000000000000000e+00
1.000000000000000000e+00
1.000000000000000000e+00
6.406249999999999445e-02
4.687499999999999827e-03
3.125000000000000173e-03
0.000000000000000000e+00
0.000000000000000000e+00
0.000000000000000000e+00
0.000000000000000000e+00
6.250000000000000347e-03
1.562500000000000087e-03
1.718750000000000139e-02
5.781250000000000278e-02
4.593749999999999778e-01
5.515624999999999556e-01
7.578125000000000000e-01
9.453125000000000000e-01
9.875000000000000444e-01
9.906249999999999778e-01
1.609375000000000111e-01
1.453125000000000111e-01
8.984375000000000000e-01
1.562500000000000087e-03
0.000000000000000000e+00
0.000000000000000000e+00
0.000000000000000000e+00
0.000000000000000000e+00
0.000000000000000000e+00
0.000000000000000000e+00
0.000000000000000000e+00
1.874999999999999931e-02
9.218750000000000555e-02
2.343750000000000000e-01
8.468750000000000444e-01
9.718750000000000444e-01
1.000000000000000000e+00
1.000000000000000000e+00
7.015624999999999778e-01
6.984375000000000444e-01
4.671874999999999778e-01
4.249999999999999889e-01
3.437500000000000278e-02
1.562500000000000087e-03
0.000000000000000000e+00
3.125000000000000173e-03
9.374999999999999653e-03
6.718749999999999722e-02
2.515625000000000222e-01
4.140625000000000000e-01
7.140625000000000444e-01
1.000000000000000000e+00
1.000000000000000000e+00
1.000000000000000000e+00
1.000000000000000000e+00
1.000000000000000000e+00
1.000000000000000000e+00
3.468749999999999889e-01
9.843749999999999722e-02
1.843750000000000111e-01
1.609375000000000111e-01
1.609375000000000111e-01
1.578124999999999944e-01
0.000000000000000000e+00
0.000000000000000000e+00
0.000000000000000000e+00
0.000000000000000000e+00
0.000000000000000000e+00
7.812500000000000000e-03
3.125000000000000000e-02
2.031250000000000000e-01
9.437499999999999778e-01
9.906249999999999778e-01
9.937500000000000222e-01
1.000000000000000000e+00
1.000000000000000000e+00
6.250000000000000347e-03
4.687499999999999827e-03
4.687499999999999827e-03
4.687499999999999827e-03
3.125000000000000173e-03
1.250000000000000069e-02
2.343750000000000000e-02
1.890624999999999944e-01
4.062500000000000139e-02
2.078125000000000111e-01
5.218749999999999778e-01
9.984374999999999778e-01
9.906249999999999778e-01
9.937500000000000222e-01
9.937500000000000222e-01
9.890624999999999556e-01
9.921875000000000000e-01
1.781250000000000056e-01
9.843749999999999722e-02
3.468749999999999889e-01
3.250000000000000111e-01
1.874999999999999931e-02
1.718750000000000139e-02
1.250000000000000069e-02
1.562500000000000087e-03
6.250000000000000347e-03
7.812500000000000000e-03
4.374999999999999722e-02
4.015624999999999889e-01
1.000000000000000000e+00
