# Supplementary material for: Effect of Ca2+ on the promiscuous target-protein binding of calmodulin
Source: PLoS Comput Biol. 2018 Apr 3;14(4):e1006072. doi: 10.1371/journal.pcbi.1006072 (PMC5898786; doi:10.1371/journal.pcbi.1006072)
Supplement: S1 Data — (ZIP) [file pcbi.1006072.s030.zip › Data/secondary_structure/clusters/DSSP_hel_spectral_cterm_4cal6.txt]

0.000000000000000000e+00
3.125000000000000000e-02
1.458333333333333426e-01
2.187500000000000000e-01
7.395833333333333703e-01
9.791666666666666297e-01
9.895833333333333703e-01
9.895833333333333703e-01
9.687500000000000000e-01
9.479166666666666297e-01
9.479166666666666297e-01
1.000000000000000000e+00
8.854166666666666297e-01
8.854166666666666297e-01
4.062500000000000000e-01
0.000000000000000000e+00
0.000000000000000000e+00
0.000000000000000000e+00
0.000000000000000000e+00
0.000000000000000000e+00
0.000000000000000000e+00
0.000000000000000000e+00
0.000000000000000000e+00
0.000000000000000000e+00
8.020833333333333703e-01
8.020833333333333703e-01
8.125000000000000000e-01
1.000000000000000000e+00
1.000000000000000000e+00
1.000000000000000000e+00
1.000000000000000000e+00
1.000000000000000000e+00
9.895833333333333703e-01
9.687500000000000000e-01
5.729166666666666297e-01
0.000000000000000000e+00
0.000000000000000000e+00
0.000000000000000000e+00
0.000000000000000000e+00
0.000000000000000000e+00
8.750000000000000000e-01
8.958333333333333703e-01
8.958333333333333703e-01
9.583333333333333703e-01
1.000000000000000000e+00
1.000000000000000000e+00
1.000000000000000000e+00
1.000000000000000000e+00
9.791666666666666297e-01
9.479166666666666297e-01
9.166666666666666297e-01
0.000000000000000000e+00
0.000000000000000000e+00
0.000000000000000000e+00
0.000000000000000000e+00
0.000000000000000000e+00
0.000000000000000000e+00
0.000000000000000000e+00
0.000000000000000000e+00
0.000000000000000000e+00
1.000000000000000000e+00
1.000000000000000000e+00
1.000000000000000000e+00
1.000000000000000000e+00
1.000000000000000000e+00
1.000000000000000000e+00
1.000000000000000000e+00
1.000000000000000000e+00
1.000000000000000000e+00
9.791666666666666297e-01
9.583333333333333703e-01
9.479166666666666297e-01
9.270833333333333703e-01
9.375000000000000000e-01
9.270833333333333703e-01
8.645833333333333703e-01
8.541666666666666297e-01
8.333333333333333703e-01
8.645833333333333703e-01
1.000000000000000000e+00
1.000000000000000000e+00
1.000000000000000000e+00
1.000000000000000000e+00
1.000000000000000000e+00
1.000000000000000000e+00
9.687500000000000000e-01
8.229166666666666297e-01
7.604166666666666297e-01
0.000000000000000000e+00
0.000000000000000000e+00
0.000000000000000000e+00
0.000000000000000000e+00
0.000000000000000000e+00
0.000000000000000000e+00
0.000000000000000000e+00
0.000000000000000000e+00
0.000000000000000000e+00
1.000000000000000000e+00
1.000000000000000000e+00
1.000000000000000000e+00
1.000000000000000000e+00
9.583333333333333703e-01
9.583333333333333703e-01
9.583333333333333703e-01
8.854166666666666297e-01
8.437500000000000000e-01
6.250000000000000000e-01
3.958333333333333148e-01
5.208333333333333565e-02
0.000000000000000000e+00
0.000000000000000000e+00
0.000000000000000000e+00
0.000000000000000000e+00
8.541666666666666297e-01
8.541666666666666297e-01
8.645833333333333703e-01
9.062500000000000000e-01
9.166666666666666297e-01
9.166666666666666297e-01
9.791666666666666297e-01
9.791666666666666297e-01
9.791666666666666297e-01
9.270833333333333703e-01
7.500000000000000000e-01
0.000000000000000000e+00
0.000000000000000000e+00
0.000000000000000000e+00
0.000000000000000000e+00
0.000000000000000000e+00
0.000000000000000000e+00
0.000000000000000000e+00
0.000000000000000000e+00
0.000000000000000000e+00
1.000000000000000000e+00
1.000000000000000000e+00
1.000000000000000000e+00
1.000000000000000000e+00
1.000000000000000000e+00
1.000000000000000000e+00
9.895833333333333703e-01
7.187500000000000000e-01
5.208333333333333565e-02
0.000000000000000000e+00
