# Supplementary material for: Effect of Ca2+ on the promiscuous target-protein binding of calmodulin
Source: PLoS Comput Biol. 2018 Apr 3;14(4):e1006072. doi: 10.1371/journal.pcbi.1006072 (PMC5898786; doi:10.1371/journal.pcbi.1006072)
Supplement: S1 Data — (ZIP) [file pcbi.1006072.s030.zip › Data/secondary_structure/clusters/DSSP_hel_spectral_cterm_apo6.txt]

0.000000000000000000e+00
9.977477477477477708e-01
1.000000000000000000e+00
1.000000000000000000e+00
1.000000000000000000e+00
1.000000000000000000e+00
1.000000000000000000e+00
1.000000000000000000e+00
1.000000000000000000e+00
1.000000000000000000e+00
1.000000000000000000e+00
9.797297297297297147e-01
9.324324324324324564e-01
8.153153153153153143e-01
2.567567567567567433e-01
0.000000000000000000e+00
0.000000000000000000e+00
2.252252252252252146e-02
2.252252252252252146e-02
2.252252252252252146e-02
2.027027027027027140e-02
0.000000000000000000e+00
0.000000000000000000e+00
0.000000000000000000e+00
7.432432432432432012e-01
7.454954954954955415e-01
7.454954954954955415e-01
9.887387387387387427e-01
9.887387387387387427e-01
9.977477477477477708e-01
1.000000000000000000e+00
9.909909909909909720e-01
8.648648648648649129e-01
6.846846846846846857e-01
2.905405405405405150e-01
0.000000000000000000e+00
0.000000000000000000e+00
0.000000000000000000e+00
0.000000000000000000e+00
0.000000000000000000e+00
1.000000000000000000e+00
1.000000000000000000e+00
1.000000000000000000e+00
1.000000000000000000e+00
9.977477477477477708e-01
1.000000000000000000e+00
1.000000000000000000e+00
9.932432432432432012e-01
9.617117117117116587e-01
9.099099099099099419e-01
7.680180180180180560e-01
4.707207207207207422e-01
4.346846846846846857e-01
3.333333333333333148e-01
2.252252252252252233e-03
0.000000000000000000e+00
0.000000000000000000e+00
0.000000000000000000e+00
0.000000000000000000e+00
0.000000000000000000e+00
1.000000000000000000e+00
1.000000000000000000e+00
1.000000000000000000e+00
1.000000000000000000e+00
1.000000000000000000e+00
9.977477477477477708e-01
9.977477477477477708e-01
8.693693693693693714e-01
8.963963963963963444e-01
8.513513513513513153e-01
6.914414414414414845e-01
2.500000000000000000e-01
4.954954954954954999e-02
0.000000000000000000e+00
0.000000000000000000e+00
0.000000000000000000e+00
0.000000000000000000e+00
2.117117117117117142e-01
3.918918918918918859e-01
8.693693693693693714e-01
9.887387387387387427e-01
1.000000000000000000e+00
1.000000000000000000e+00
9.842342342342342842e-01
9.639639639639639990e-01
9.031531531531531432e-01
6.869369369369369149e-01
1.621621621621621712e-01
0.000000000000000000e+00
0.000000000000000000e+00
0.000000000000000000e+00
0.000000000000000000e+00
0.000000000000000000e+00
0.000000000000000000e+00
0.000000000000000000e+00
0.000000000000000000e+00
0.000000000000000000e+00
9.909909909909909720e-01
9.909909909909909720e-01
9.909909909909909720e-01
9.977477477477477708e-01
1.000000000000000000e+00
9.977477477477477708e-01
9.909909909909909720e-01
1.000000000000000000e+00
9.864864864864865135e-01
9.211711711711711992e-01
5.540540540540540571e-01
0.000000000000000000e+00
0.000000000000000000e+00
0.000000000000000000e+00
0.000000000000000000e+00
0.000000000000000000e+00
1.000000000000000000e+00
1.000000000000000000e+00
1.000000000000000000e+00
1.000000000000000000e+00
1.000000000000000000e+00
1.000000000000000000e+00
1.000000000000000000e+00
9.887387387387387427e-01
9.707207207207206867e-01
9.527027027027027417e-01
3.963963963963963999e-01
4.504504504504504465e-03
4.504504504504504465e-03
1.351351351351351426e-02
9.009009009009008931e-03
9.009009009009008931e-03
0.000000000000000000e+00
0.000000000000000000e+00
0.000000000000000000e+00
0.000000000000000000e+00
1.000000000000000000e+00
1.000000000000000000e+00
1.000000000000000000e+00
1.000000000000000000e+00
1.000000000000000000e+00
9.954954954954955415e-01
9.954954954954955415e-01
9.324324324324324564e-01
6.283783783783783994e-01
0.000000000000000000e+00
