# Supplementary material for: Effect of Ca2+ on the promiscuous target-protein binding of calmodulin
Source: PLoS Comput Biol. 2018 Apr 3;14(4):e1006072. doi: 10.1371/journal.pcbi.1006072 (PMC5898786; doi:10.1371/journal.pcbi.1006072)
Supplement: S1 Data — (ZIP) [file pcbi.1006072.s030.zip › Data/secondary_structure/clusters/DSSP_hel_spectral_cterm_apo4.txt]

0.000000000000000000e+00
9.293785310734463678e-01
9.576271186440677985e-01
9.802259887005649874e-01
1.000000000000000000e+00
1.000000000000000000e+00
1.000000000000000000e+00
1.000000000000000000e+00
1.000000000000000000e+00
1.000000000000000000e+00
9.971751412429378236e-01
9.548022598870056221e-01
7.175141242937853603e-01
5.282485875706214307e-01
9.604519774011299749e-02
1.694915254237288130e-02
2.824858757062146883e-03
8.474576271186440649e-03
8.474576271186440649e-03
5.649717514124293766e-03
2.824858757062146883e-03
0.000000000000000000e+00
0.000000000000000000e+00
0.000000000000000000e+00
5.395480225988700251e-01
5.395480225988700251e-01
5.621468926553672141e-01
9.971751412429378236e-01
1.000000000000000000e+00
1.000000000000000000e+00
1.000000000000000000e+00
9.915254237288135819e-01
9.548022598870056221e-01
9.096045197740112442e-01
4.096045197740112997e-01
0.000000000000000000e+00
0.000000000000000000e+00
0.000000000000000000e+00
0.000000000000000000e+00
0.000000000000000000e+00
9.971751412429378236e-01
9.971751412429378236e-01
1.000000000000000000e+00
1.000000000000000000e+00
1.000000000000000000e+00
1.000000000000000000e+00
1.000000000000000000e+00
9.915254237288135819e-01
9.689265536723163930e-01
9.491525423728813804e-01
6.836158192090395769e-01
6.440677966101694407e-01
5.169491525423728362e-01
3.248587570621468967e-01
1.694915254237288130e-02
2.824858757062146883e-03
2.824858757062146883e-03
0.000000000000000000e+00
0.000000000000000000e+00
0.000000000000000000e+00
1.000000000000000000e+00
1.000000000000000000e+00
1.000000000000000000e+00
9.943502824858757583e-01
1.000000000000000000e+00
1.000000000000000000e+00
1.000000000000000000e+00
9.971751412429378236e-01
9.887005649717514055e-01
9.548022598870056221e-01
8.361581920903954357e-01
7.429378531073446146e-01
4.378531073446327859e-01
7.062146892655367381e-02
2.824858757062146883e-02
8.757062146892655163e-02
2.514124293785310882e-01
8.870056497175141663e-01
9.463276836158192040e-01
9.915254237288135819e-01
9.971751412429378236e-01
9.971751412429378236e-01
9.943502824858757583e-01
9.915254237288135819e-01
9.830508474576271638e-01
9.519774011299435568e-01
7.655367231638418035e-01
7.231638418079096020e-01
0.000000000000000000e+00
0.000000000000000000e+00
0.000000000000000000e+00
0.000000000000000000e+00
0.000000000000000000e+00
0.000000000000000000e+00
0.000000000000000000e+00
0.000000000000000000e+00
0.000000000000000000e+00
9.717514124293785693e-01
9.717514124293785693e-01
9.774011299435028111e-01
9.971751412429378236e-01
1.000000000000000000e+00
1.000000000000000000e+00
1.000000000000000000e+00
9.774011299435028111e-01
9.124293785310734206e-01
8.333333333333333703e-01
2.683615819209039799e-01
1.694915254237288130e-02
1.412429378531073441e-02
2.824858757062146883e-03
0.000000000000000000e+00
0.000000000000000000e+00
1.000000000000000000e+00
1.000000000000000000e+00
1.000000000000000000e+00
1.000000000000000000e+00
1.000000000000000000e+00
9.971751412429378236e-01
9.971751412429378236e-01
9.802259887005649874e-01
9.548022598870056221e-01
8.644067796610169774e-01
4.011299435028248817e-01
0.000000000000000000e+00
1.977401129943502991e-02
2.824858757062146883e-02
3.389830508474576259e-02
1.412429378531073441e-02
5.649717514124293766e-03
0.000000000000000000e+00
0.000000000000000000e+00
0.000000000000000000e+00
9.717514124293785693e-01
9.943502824858757583e-01
9.943502824858757583e-01
9.971751412429378236e-01
1.000000000000000000e+00
9.971751412429378236e-01
9.971751412429378236e-01
9.293785310734463678e-01
3.757062146892655163e-01
0.000000000000000000e+00
