# Supplementary material for: Effect of Ca2+ on the promiscuous target-protein binding of calmodulin
Source: PLoS Comput Biol. 2018 Apr 3;14(4):e1006072. doi: 10.1371/journal.pcbi.1006072 (PMC5898786; doi:10.1371/journal.pcbi.1006072)
Supplement: S1 Data — (ZIP) [file pcbi.1006072.s030.zip › Data/secondary_structure/clusters/DSSP_coil_spectral_cterm_apo2.txt]

1.000000000000000000e+00
3.322086685699454645e-02
2.634310926550739729e-02
2.102257980794186229e-02
1.686997145081754529e-03
5.190760446405397882e-04
2.595380223202698941e-04
1.297690111601349471e-04
6.488450558006748437e-04
6.099143524526342945e-03
1.323643913833376547e-02
9.486114715805865627e-02
3.072930184271995824e-01
4.357643394757331756e-01
7.499351154944199349e-01
9.880612509732675797e-01
9.870230988839865383e-01
9.685958992992473870e-01
9.807941863483000677e-01
9.823514144822216299e-01
9.807941863483000677e-01
5.380223202699195850e-01
2.184012457825071363e-01
1.165325720218012007e-01
4.369322605761744027e-01
4.364131845315338820e-01
4.295354269400467051e-01
1.816766156241889476e-03
1.297690111601349687e-03
0.000000000000000000e+00
0.000000000000000000e+00
1.297690111601349687e-03
1.738904749545808551e-02
6.060212821178302678e-02
6.108227355307552786e-01
9.993511549441993491e-01
9.994809239553594793e-01
1.000000000000000000e+00
1.000000000000000000e+00
1.000000000000000000e+00
3.036594861147158195e-02
1.712950947313781475e-02
1.427459122761484504e-02
4.671684401764858961e-03
3.373994290163509057e-03
9.083830781209447378e-04
9.083830781209447378e-04
4.931222424085128855e-03
4.022839345964183792e-03
9.213599792369582542e-03
6.319750843498572745e-02
1.821956916688294847e-01
2.960031144562678684e-01
5.875940825330910888e-01
9.752141188684142481e-01
9.974046197767972854e-01
9.989618479107189586e-01
1.160134959771606522e-01
2.185310147936672664e-01
5.402283934596417980e-01
5.190760446405397882e-04
3.893070334804048954e-04
2.595380223202698941e-04
1.686997145081754529e-03
2.595380223202698941e-04
0.000000000000000000e+00
2.595380223202698941e-04
1.440436023877498042e-02
3.309109784583441627e-02
7.721256164028030000e-02
1.694783285751362556e-01
2.886062808201401708e-01
5.700752660264728489e-01
7.976901116013496162e-01
8.294835193355826197e-01
7.631715546327536570e-01
7.159356345704646074e-01
1.633791850506099153e-01
1.117311186088762037e-01
1.946535167402024466e-02
8.305216714248636611e-03
5.060991435245263369e-03
7.526602647287827796e-03
7.656371658447962310e-03
1.051128990397093114e-02
3.594601609135738424e-02
3.494679470542434441e-01
3.939787178821697600e-01
9.985725408772385681e-01
1.000000000000000000e+00
1.000000000000000000e+00
9.998702309888398698e-01
1.000000000000000000e+00
1.000000000000000000e+00
8.279262912016610576e-02
9.602906825849986949e-03
4.557487671943940000e-01
1.998442771866078271e-02
1.998442771866078271e-02
1.635089540617700593e-02
1.038152089281079576e-03
3.893070334804048954e-04
5.190760446405397882e-04
9.083830781209447378e-04
1.544251232805606000e-02
5.307552556449519898e-02
1.001816766156241878e-01
5.528159875421749803e-01
9.939008564754736597e-01
9.985725408772385681e-01
9.987023098883986982e-01
1.000000000000000000e+00
1.000000000000000000e+00
6.605242668050868848e-02
6.540358162470802372e-02
6.410589151310666645e-02
3.373994290163509057e-03
1.297690111601349471e-04
1.297690111601349471e-04
0.000000000000000000e+00
1.167921100441214740e-03
4.399169478328575356e-02
1.188684142226836271e-01
6.994549701531274088e-01
6.284713210485336488e-01
5.572281339216195173e-01
5.477549961069296813e-01
9.358941084868933613e-01
9.408253309109784190e-01
9.423825590449000922e-01
3.146898520633272800e-01
1.816766156241889476e-03
8.253309109784583153e-02
2.595380223202699288e-02
5.969374513366208432e-03
5.190760446405398749e-03
9.083830781209447378e-04
1.297690111601349687e-03
2.465611212042564428e-03
4.022839345964183792e-03
2.582403322086685576e-02
6.026472878276667444e-01
1.000000000000000000e+00
