# Supplementary material for: Effect of Ca2+ on the promiscuous target-protein binding of calmodulin
Source: PLoS Comput Biol. 2018 Apr 3;14(4):e1006072. doi: 10.1371/journal.pcbi.1006072 (PMC5898786; doi:10.1371/journal.pcbi.1006072)
Supplement: S1 Data — (ZIP) [file pcbi.1006072.s030.zip › Data/secondary_structure/clusters/DSSP_hel_spectral_cterm_4cal4.txt]

0.000000000000000000e+00
1.446153846153846179e-01
7.261538461538461497e-01
8.123076923076922862e-01
9.599999999999999645e-01
9.846153846153846700e-01
9.969230769230769118e-01
1.000000000000000000e+00
1.000000000000000000e+00
9.969230769230769118e-01
9.907692307692307354e-01
9.907692307692307354e-01
9.753846153846154055e-01
9.692307692307692291e-01
4.646153846153845968e-01
0.000000000000000000e+00
0.000000000000000000e+00
0.000000000000000000e+00
0.000000000000000000e+00
0.000000000000000000e+00
0.000000000000000000e+00
0.000000000000000000e+00
0.000000000000000000e+00
0.000000000000000000e+00
9.784615384615384936e-01
9.784615384615384936e-01
9.815384615384615818e-01
9.938461538461538236e-01
1.000000000000000000e+00
9.969230769230769118e-01
9.969230769230769118e-01
1.000000000000000000e+00
9.907692307692307354e-01
9.599999999999999645e-01
5.569230769230769651e-01
0.000000000000000000e+00
0.000000000000000000e+00
0.000000000000000000e+00
0.000000000000000000e+00
0.000000000000000000e+00
9.630769230769230527e-01
9.692307692307692291e-01
9.692307692307692291e-01
9.938461538461538236e-01
1.000000000000000000e+00
9.969230769230769118e-01
9.969230769230769118e-01
9.876923076923076472e-01
9.815384615384615818e-01
9.723076923076923173e-01
9.353846153846153699e-01
0.000000000000000000e+00
0.000000000000000000e+00
0.000000000000000000e+00
0.000000000000000000e+00
0.000000000000000000e+00
0.000000000000000000e+00
0.000000000000000000e+00
0.000000000000000000e+00
0.000000000000000000e+00
1.000000000000000000e+00
1.000000000000000000e+00
1.000000000000000000e+00
1.000000000000000000e+00
1.000000000000000000e+00
9.969230769230769118e-01
9.846153846153846700e-01
9.907692307692307354e-01
9.907692307692307354e-01
9.938461538461538236e-01
9.323076923076922817e-01
9.138461538461538636e-01
3.907692307692307576e-01
3.661538461538461631e-01
3.384615384615384803e-01
3.661538461538461631e-01
3.538461538461538658e-01
3.446153846153846012e-01
9.599999999999999645e-01
9.938461538461538236e-01
1.000000000000000000e+00
1.000000000000000000e+00
1.000000000000000000e+00
1.000000000000000000e+00
1.000000000000000000e+00
1.000000000000000000e+00
9.938461538461538236e-01
8.707692307692307399e-01
0.000000000000000000e+00
0.000000000000000000e+00
0.000000000000000000e+00
0.000000000000000000e+00
0.000000000000000000e+00
0.000000000000000000e+00
0.000000000000000000e+00
0.000000000000000000e+00
0.000000000000000000e+00
8.430769230769230571e-01
8.430769230769230571e-01
8.584615384615384981e-01
9.907692307692307354e-01
1.000000000000000000e+00
1.000000000000000000e+00
1.000000000000000000e+00
1.000000000000000000e+00
1.000000000000000000e+00
9.907692307692307354e-01
8.861538461538461808e-01
0.000000000000000000e+00
0.000000000000000000e+00
0.000000000000000000e+00
0.000000000000000000e+00
0.000000000000000000e+00
9.784615384615384936e-01
9.784615384615384936e-01
9.876923076923076472e-01
1.000000000000000000e+00
9.969230769230769118e-01
9.938461538461538236e-01
9.876923076923076472e-01
9.907692307692307354e-01
9.938461538461538236e-01
9.876923076923076472e-01
8.769230769230769162e-01
6.153846153846153841e-03
0.000000000000000000e+00
0.000000000000000000e+00
0.000000000000000000e+00
0.000000000000000000e+00
0.000000000000000000e+00
0.000000000000000000e+00
0.000000000000000000e+00
0.000000000000000000e+00
1.000000000000000000e+00
1.000000000000000000e+00
1.000000000000000000e+00
9.969230769230769118e-01
9.938461538461538236e-01
9.599999999999999645e-01
9.538461538461538991e-01
6.953846153846153788e-01
4.615384615384615641e-02
0.000000000000000000e+00
