# Supplementary material for: Effect of Ca2+ on the promiscuous target-protein binding of calmodulin
Source: PLoS Comput Biol. 2018 Apr 3;14(4):e1006072. doi: 10.1371/journal.pcbi.1006072 (PMC5898786; doi:10.1371/journal.pcbi.1006072)
Supplement: S1 Data — (ZIP) [file pcbi.1006072.s030.zip › Data/secondary_structure/clusters/DSSP_hel_spectral_cterm_4cal5.txt]

0.000000000000000000e+00
1.522633744855967086e-01
6.172839506172839164e-01
6.954732510288066383e-01
8.930041152263374915e-01
9.465020576131687458e-01
9.835390946502057252e-01
9.958847736625514591e-01
9.958847736625514591e-01
9.876543209876542662e-01
9.835390946502057252e-01
9.917695473251029181e-01
9.958847736625514591e-01
9.876543209876542662e-01
6.954732510288066383e-01
0.000000000000000000e+00
0.000000000000000000e+00
0.000000000000000000e+00
0.000000000000000000e+00
0.000000000000000000e+00
0.000000000000000000e+00
0.000000000000000000e+00
0.000000000000000000e+00
0.000000000000000000e+00
9.835390946502057252e-01
9.835390946502057252e-01
9.876543209876542662e-01
9.917695473251029181e-01
9.958847736625514591e-01
9.958847736625514591e-01
9.917695473251029181e-01
9.958847736625514591e-01
9.917695473251029181e-01
9.711934156378601024e-01
5.390946502057613055e-01
0.000000000000000000e+00
0.000000000000000000e+00
0.000000000000000000e+00
0.000000000000000000e+00
0.000000000000000000e+00
9.465020576131687458e-01
9.547325102880658276e-01
9.588477366255143686e-01
9.917695473251029181e-01
1.000000000000000000e+00
1.000000000000000000e+00
9.958847736625514591e-01
1.000000000000000000e+00
9.958847736625514591e-01
9.711934156378601024e-01
8.806584362139917577e-01
0.000000000000000000e+00
0.000000000000000000e+00
0.000000000000000000e+00
0.000000000000000000e+00
0.000000000000000000e+00
0.000000000000000000e+00
0.000000000000000000e+00
0.000000000000000000e+00
0.000000000000000000e+00
1.000000000000000000e+00
1.000000000000000000e+00
1.000000000000000000e+00
1.000000000000000000e+00
9.958847736625514591e-01
9.917695473251029181e-01
9.753086419753086433e-01
9.753086419753086433e-01
9.958847736625514591e-01
9.917695473251029181e-01
9.259259259259259300e-01
8.888888888888888395e-01
6.419753086419752730e-01
6.460905349794238139e-01
6.213991769547324573e-01
6.172839506172839164e-01
5.843621399176954778e-01
5.884773662551440188e-01
8.888888888888888395e-01
9.835390946502057252e-01
1.000000000000000000e+00
1.000000000000000000e+00
1.000000000000000000e+00
9.876543209876542662e-01
9.917695473251029181e-01
9.876543209876542662e-01
9.835390946502057252e-01
7.407407407407406996e-01
0.000000000000000000e+00
0.000000000000000000e+00
0.000000000000000000e+00
0.000000000000000000e+00
0.000000000000000000e+00
0.000000000000000000e+00
0.000000000000000000e+00
0.000000000000000000e+00
0.000000000000000000e+00
9.423868312757202048e-01
9.423868312757202048e-01
9.588477366255143686e-01
9.958847736625514591e-01
1.000000000000000000e+00
1.000000000000000000e+00
1.000000000000000000e+00
1.000000000000000000e+00
9.917695473251029181e-01
9.794238683127571843e-01
7.942386831275720649e-01
0.000000000000000000e+00
0.000000000000000000e+00
0.000000000000000000e+00
0.000000000000000000e+00
0.000000000000000000e+00
9.835390946502057252e-01
9.835390946502057252e-01
9.876543209876542662e-01
9.917695473251029181e-01
9.917695473251029181e-01
1.000000000000000000e+00
1.000000000000000000e+00
1.000000000000000000e+00
9.958847736625514591e-01
9.794238683127571843e-01
9.629629629629629095e-01
0.000000000000000000e+00
0.000000000000000000e+00
0.000000000000000000e+00
0.000000000000000000e+00
0.000000000000000000e+00
0.000000000000000000e+00
0.000000000000000000e+00
0.000000000000000000e+00
0.000000000000000000e+00
1.000000000000000000e+00
1.000000000000000000e+00
1.000000000000000000e+00
1.000000000000000000e+00
9.753086419753086433e-01
9.670781893004115615e-01
9.465020576131687458e-01
6.913580246913579863e-01
6.172839506172839164e-02
0.000000000000000000e+00
