# Supplementary material for: Effect of Ca2+ on the promiscuous target-protein binding of calmodulin
Source: PLoS Comput Biol. 2018 Apr 3;14(4):e1006072. doi: 10.1371/journal.pcbi.1006072 (PMC5898786; doi:10.1371/journal.pcbi.1006072)
Supplement: S1 Data — (ZIP) [file pcbi.1006072.s030.zip › Data/secondary_structure/clusters/DSSP_coil_spectral_cterm_apo3.txt]

1.000000000000000000e+00
1.834862385321101019e-02
9.174311926605505096e-03
6.116207951070336442e-03
0.000000000000000000e+00
0.000000000000000000e+00
1.529051987767584110e-03
1.529051987767584110e-03
0.000000000000000000e+00
1.529051987767584110e-03
1.070336391437308812e-02
1.804281345565749151e-01
3.868501529051987520e-01
5.856269113149846772e-01
8.730886850152904666e-01
9.770642201834862650e-01
9.862385321100917146e-01
9.755351681957186161e-01
9.770642201834862650e-01
9.816513761467889898e-01
9.862385321100917146e-01
5.795107033639144145e-01
2.461773700305810442e-01
1.314984709480122305e-01
4.525993883792048811e-01
4.510703363914372876e-01
4.403669724770642446e-01
6.116207951070336442e-03
4.587155963302752548e-03
0.000000000000000000e+00
0.000000000000000000e+00
0.000000000000000000e+00
4.587155963302752548e-02
1.009174311926605561e-01
6.406727828746177078e-01
1.000000000000000000e+00
9.984709480122324621e-01
1.000000000000000000e+00
1.000000000000000000e+00
1.000000000000000000e+00
4.587155963302752548e-03
3.058103975535168221e-03
3.058103975535168221e-03
0.000000000000000000e+00
0.000000000000000000e+00
0.000000000000000000e+00
0.000000000000000000e+00
0.000000000000000000e+00
3.058103975535168221e-03
1.070336391437308812e-02
1.896024464831804202e-01
3.516819571865443250e-01
4.510703363914372876e-01
6.697247706422018165e-01
9.617737003058104417e-01
9.892966360856269015e-01
1.000000000000000000e+00
1.314984709480122305e-01
2.461773700305810442e-01
5.856269113149846772e-01
0.000000000000000000e+00
0.000000000000000000e+00
0.000000000000000000e+00
3.058103975535168221e-03
0.000000000000000000e+00
0.000000000000000000e+00
0.000000000000000000e+00
1.529051987767584067e-02
3.516819571865443389e-02
6.727828746177369479e-02
1.422018348623853290e-01
3.318042813455657769e-01
5.764525993883792276e-01
7.171253822629969354e-01
9.266055045871559592e-01
8.470948012232415447e-01
8.241590214067278097e-01
2.752293577981651529e-01
1.712538226299694100e-01
3.058103975535168134e-02
6.116207951070336442e-03
3.058103975535168221e-03
4.587155963302752548e-03
4.587155963302752548e-03
2.140672782874617625e-02
3.363914373088684739e-02
2.094801223241590238e-01
2.675840978593272412e-01
1.000000000000000000e+00
1.000000000000000000e+00
1.000000000000000000e+00
1.000000000000000000e+00
1.000000000000000000e+00
1.000000000000000000e+00
1.009174311926605561e-01
4.587155963302752548e-03
1.177370030581039728e-01
3.516819571865443389e-02
3.516819571865443389e-02
3.516819571865443389e-02
6.116207951070336442e-03
0.000000000000000000e+00
1.529051987767584110e-03
3.058103975535168221e-03
5.657492354740061014e-02
1.666666666666666574e-01
2.125382262996941829e-01
4.556574923547400680e-01
9.694189602446483534e-01
9.816513761467889898e-01
9.984709480122324621e-01
1.000000000000000000e+00
1.000000000000000000e+00
1.070336391437308812e-02
0.000000000000000000e+00
0.000000000000000000e+00
0.000000000000000000e+00
0.000000000000000000e+00
0.000000000000000000e+00
0.000000000000000000e+00
3.058103975535168221e-03
9.174311926605505096e-03
5.351681957186544408e-02
4.984709480122324066e-01
9.969418960244648131e-01
9.969418960244648131e-01
9.969418960244648131e-01
1.000000000000000000e+00
1.000000000000000000e+00
1.000000000000000000e+00
1.177370030581039728e-01
4.587155963302752548e-03
1.009174311926605561e-01
1.681957186544342370e-02
3.058103975535168221e-03
3.058103975535168221e-03
9.174311926605505096e-03
7.645259938837920335e-03
2.140672782874617625e-02
3.211009174311926784e-02
1.085626911314984677e-01
6.636085626911315538e-01
1.000000000000000000e+00
