# Supplementary material for: Effect of Ca2+ on the promiscuous target-protein binding of calmodulin
Source: PLoS Comput Biol. 2018 Apr 3;14(4):e1006072. doi: 10.1371/journal.pcbi.1006072 (PMC5898786; doi:10.1371/journal.pcbi.1006072)
Supplement: S1 Data — (ZIP) [file pcbi.1006072.s030.zip › Data/secondary_structure/clusters/DSSP_hel_spectral_cterm_apo5.txt]

0.000000000000000000e+00
9.148936170212765839e-01
9.170212765957447276e-01
9.276595744680851130e-01
1.000000000000000000e+00
1.000000000000000000e+00
1.000000000000000000e+00
1.000000000000000000e+00
1.000000000000000000e+00
1.000000000000000000e+00
1.000000000000000000e+00
9.446808510638298184e-01
7.340425531914893664e-01
5.808510638297872397e-01
3.340425531914893442e-01
1.063829787234042527e-02
2.127659574468085141e-03
2.127659574468085141e-03
2.127659574468085141e-03
0.000000000000000000e+00
0.000000000000000000e+00
0.000000000000000000e+00
0.000000000000000000e+00
0.000000000000000000e+00
6.382978723404255650e-01
6.382978723404255650e-01
6.425531914893617413e-01
9.978723404255319673e-01
1.000000000000000000e+00
1.000000000000000000e+00
1.000000000000000000e+00
9.978723404255319673e-01
9.765957446808510856e-01
9.170212765957447276e-01
3.297872340425531679e-01
0.000000000000000000e+00
0.000000000000000000e+00
0.000000000000000000e+00
0.000000000000000000e+00
0.000000000000000000e+00
9.851063829787234383e-01
9.893617021276596146e-01
9.978723404255319673e-01
9.978723404255319673e-01
9.978723404255319673e-01
9.957446808510638236e-01
9.957446808510638236e-01
9.957446808510638236e-01
9.893617021276596146e-01
9.872340425531914709e-01
9.595744680851063801e-01
9.148936170212765839e-01
7.702127659574468099e-01
4.574468085106382920e-01
2.127659574468085055e-02
8.510638297872340566e-03
0.000000000000000000e+00
0.000000000000000000e+00
0.000000000000000000e+00
0.000000000000000000e+00
1.000000000000000000e+00
1.000000000000000000e+00
1.000000000000000000e+00
9.978723404255319673e-01
1.000000000000000000e+00
1.000000000000000000e+00
1.000000000000000000e+00
9.914893617021276473e-01
9.893617021276596146e-01
9.489361702127659948e-01
8.297872340425531679e-01
6.617021276595744794e-01
5.148936170212765617e-01
6.382978723404254991e-03
4.255319148936170283e-03
6.808510638297872453e-02
7.659574468085106336e-02
6.382978723404255650e-01
7.468085106382978955e-01
9.744680851063829419e-01
9.893617021276596146e-01
1.000000000000000000e+00
1.000000000000000000e+00
9.936170212765957910e-01
9.893617021276596146e-01
9.787234042553191182e-01
8.319148936170213116e-01
8.148936170212766061e-01
0.000000000000000000e+00
0.000000000000000000e+00
0.000000000000000000e+00
0.000000000000000000e+00
0.000000000000000000e+00
0.000000000000000000e+00
0.000000000000000000e+00
0.000000000000000000e+00
0.000000000000000000e+00
7.042553191489361319e-01
7.042553191489361319e-01
7.148936170212766283e-01
8.808510638297872841e-01
8.829787234042553168e-01
9.319148936170212894e-01
8.851063829787233495e-01
6.638297872340425121e-01
2.999999999999999889e-01
2.893617021276595480e-01
2.659574468085106336e-01
1.468085106382978622e-01
2.127659574468085141e-03
2.127659574468085141e-03
0.000000000000000000e+00
0.000000000000000000e+00
9.297872340425531457e-01
9.936170212765957910e-01
9.957446808510638236e-01
1.000000000000000000e+00
1.000000000000000000e+00
1.000000000000000000e+00
1.000000000000000000e+00
9.936170212765957910e-01
9.957446808510638236e-01
9.617021276595744128e-01
5.148936170212765617e-01
8.510638297872340566e-03
4.255319148936170283e-03
4.255319148936170283e-03
0.000000000000000000e+00
0.000000000000000000e+00
0.000000000000000000e+00
0.000000000000000000e+00
0.000000000000000000e+00
0.000000000000000000e+00
8.574468085106382587e-01
9.574468085106383475e-01
9.617021276595744128e-01
9.829787234042552946e-01
9.510638297872340274e-01
9.297872340425531457e-01
9.106382978723404076e-01
6.574468085106383031e-01
1.617021276595744794e-01
0.000000000000000000e+00
