# Supplementary material for: Effect of Ca2+ on the promiscuous target-protein binding of calmodulin
Source: PLoS Comput Biol. 2018 Apr 3;14(4):e1006072. doi: 10.1371/journal.pcbi.1006072 (PMC5898786; doi:10.1371/journal.pcbi.1006072)
Supplement: S1 Data — (ZIP) [file pcbi.1006072.s030.zip › Data/secondary_structure/clusters/DSSP_hel_spectral_cterm_apo1.txt]

0.000000000000000000e+00
9.859375000000000222e-01
9.875000000000000444e-01
9.921875000000000000e-01
1.000000000000000000e+00
1.000000000000000000e+00
1.000000000000000000e+00
1.000000000000000000e+00
1.000000000000000000e+00
9.984374999999999778e-01
9.984374999999999778e-01
9.796875000000000444e-01
7.531250000000000444e-01
6.468749999999999778e-01
1.171875000000000000e-01
6.250000000000000347e-03
3.125000000000000173e-03
1.562500000000000087e-03
0.000000000000000000e+00
0.000000000000000000e+00
0.000000000000000000e+00
0.000000000000000000e+00
0.000000000000000000e+00
0.000000000000000000e+00
7.859374999999999556e-01
7.859374999999999556e-01
7.906250000000000222e-01
1.000000000000000000e+00
1.000000000000000000e+00
1.000000000000000000e+00
1.000000000000000000e+00
9.890624999999999556e-01
8.046875000000000000e-01
6.734375000000000222e-01
1.250000000000000000e-01
0.000000000000000000e+00
0.000000000000000000e+00
0.000000000000000000e+00
0.000000000000000000e+00
0.000000000000000000e+00
9.359374999999999778e-01
9.953125000000000444e-01
9.968749999999999556e-01
1.000000000000000000e+00
1.000000000000000000e+00
1.000000000000000000e+00
1.000000000000000000e+00
9.937500000000000222e-01
9.984374999999999778e-01
9.828124999999999778e-01
9.421874999999999556e-01
5.406250000000000222e-01
4.453125000000000000e-01
2.421875000000000000e-01
5.468750000000000000e-02
9.374999999999999653e-03
6.250000000000000347e-03
0.000000000000000000e+00
0.000000000000000000e+00
0.000000000000000000e+00
9.984374999999999778e-01
1.000000000000000000e+00
1.000000000000000000e+00
1.000000000000000000e+00
1.000000000000000000e+00
1.000000000000000000e+00
1.000000000000000000e+00
1.000000000000000000e+00
9.812499999999999556e-01
9.078125000000000222e-01
7.656250000000000000e-01
1.531250000000000111e-01
2.812500000000000069e-02
0.000000000000000000e+00
0.000000000000000000e+00
2.968750000000000000e-01
3.015625000000000111e-01
5.328125000000000222e-01
5.749999999999999556e-01
9.656249999999999556e-01
9.984374999999999778e-01
1.000000000000000000e+00
9.968749999999999556e-01
9.906249999999999778e-01
9.328125000000000444e-01
7.484374999999999778e-01
5.859375000000000000e-01
2.859375000000000111e-01
0.000000000000000000e+00
0.000000000000000000e+00
0.000000000000000000e+00
0.000000000000000000e+00
0.000000000000000000e+00
0.000000000000000000e+00
0.000000000000000000e+00
0.000000000000000000e+00
0.000000000000000000e+00
8.390625000000000444e-01
8.390625000000000444e-01
8.421874999999999778e-01
1.000000000000000000e+00
1.000000000000000000e+00
1.000000000000000000e+00
1.000000000000000000e+00
1.000000000000000000e+00
9.921875000000000000e-01
9.687500000000000000e-01
7.968750000000000000e-01
5.625000000000000139e-02
9.374999999999999653e-03
6.250000000000000347e-03
0.000000000000000000e+00
0.000000000000000000e+00
9.937500000000000222e-01
9.953125000000000444e-01
9.953125000000000444e-01
9.953125000000000444e-01
9.968749999999999556e-01
9.875000000000000444e-01
9.765625000000000000e-01
8.093749999999999556e-01
8.078125000000000444e-01
7.906250000000000222e-01
4.765625000000000000e-01
0.000000000000000000e+00
0.000000000000000000e+00
1.562500000000000087e-03
6.250000000000000347e-03
6.250000000000000347e-03
4.687499999999999827e-03
0.000000000000000000e+00
0.000000000000000000e+00
0.000000000000000000e+00
6.750000000000000444e-01
9.812499999999999556e-01
9.828124999999999778e-01
9.875000000000000444e-01
9.984374999999999778e-01
9.937500000000000222e-01
9.921875000000000000e-01
9.562500000000000444e-01
5.968750000000000444e-01
0.000000000000000000e+00
