# Supplementary material for: Effect of Ca2+ on the promiscuous target-protein binding of calmodulin
Source: PLoS Comput Biol. 2018 Apr 3;14(4):e1006072. doi: 10.1371/journal.pcbi.1006072 (PMC5898786; doi:10.1371/journal.pcbi.1006072)
Supplement: S1 Data — (ZIP) [file pcbi.1006072.s030.zip › Data/secondary_structure/clusters/DSSP_hel_spectral_cterm_4cal1.txt]

0.000000000000000000e+00
1.534391534391534306e-01
5.079365079365079083e-01
6.164021164021163957e-01
8.862433862433862775e-01
9.285714285714286031e-01
9.656084656084655826e-01
9.973544973544973269e-01
9.947089947089946538e-01
9.814814814814815103e-01
9.629629629629629095e-01
9.947089947089946538e-01
9.814814814814815103e-01
9.735449735449734909e-01
8.042328042328041882e-01
0.000000000000000000e+00
0.000000000000000000e+00
0.000000000000000000e+00
0.000000000000000000e+00
0.000000000000000000e+00
0.000000000000000000e+00
0.000000000000000000e+00
0.000000000000000000e+00
0.000000000000000000e+00
9.682539682539682557e-01
9.682539682539682557e-01
9.708994708994709288e-01
9.947089947089946538e-01
1.000000000000000000e+00
1.000000000000000000e+00
1.000000000000000000e+00
1.000000000000000000e+00
9.947089947089946538e-01
9.735449735449734909e-01
6.058201058201058142e-01
0.000000000000000000e+00
0.000000000000000000e+00
0.000000000000000000e+00
0.000000000000000000e+00
0.000000000000000000e+00
9.682539682539682557e-01
9.735449735449734909e-01
9.814814814814815103e-01
9.920634920634920917e-01
1.000000000000000000e+00
1.000000000000000000e+00
9.920634920634920917e-01
1.000000000000000000e+00
9.947089947089946538e-01
9.417989417989417467e-01
8.677248677248676767e-01
0.000000000000000000e+00
0.000000000000000000e+00
0.000000000000000000e+00
0.000000000000000000e+00
0.000000000000000000e+00
0.000000000000000000e+00
0.000000000000000000e+00
0.000000000000000000e+00
0.000000000000000000e+00
1.000000000000000000e+00
1.000000000000000000e+00
1.000000000000000000e+00
1.000000000000000000e+00
1.000000000000000000e+00
9.841269841269840724e-01
9.603174603174603474e-01
9.735449735449734909e-01
9.894179894179894186e-01
9.867724867724867455e-01
9.576719576719576743e-01
9.232804232804232569e-01
8.650793650793651146e-01
8.544973544973545332e-01
8.306878306878306972e-01
8.333333333333333703e-01
7.936507936507936067e-01
7.275132275132275561e-01
9.285714285714286031e-01
9.920634920634920917e-01
9.947089947089946538e-01
9.947089947089946538e-01
9.920634920634920917e-01
9.920634920634920917e-01
1.000000000000000000e+00
9.947089947089946538e-01
9.894179894179894186e-01
7.433862433862433727e-01
0.000000000000000000e+00
0.000000000000000000e+00
0.000000000000000000e+00
0.000000000000000000e+00
0.000000000000000000e+00
0.000000000000000000e+00
0.000000000000000000e+00
0.000000000000000000e+00
0.000000000000000000e+00
9.920634920634920917e-01
9.920634920634920917e-01
9.947089947089946538e-01
1.000000000000000000e+00
1.000000000000000000e+00
1.000000000000000000e+00
1.000000000000000000e+00
1.000000000000000000e+00
1.000000000000000000e+00
9.814814814814815103e-01
8.333333333333333703e-01
0.000000000000000000e+00
0.000000000000000000e+00
0.000000000000000000e+00
0.000000000000000000e+00
0.000000000000000000e+00
9.947089947089946538e-01
9.947089947089946538e-01
9.947089947089946538e-01
1.000000000000000000e+00
1.000000000000000000e+00
1.000000000000000000e+00
1.000000000000000000e+00
1.000000000000000000e+00
1.000000000000000000e+00
9.894179894179894186e-01
9.444444444444444198e-01
0.000000000000000000e+00
0.000000000000000000e+00
0.000000000000000000e+00
0.000000000000000000e+00
0.000000000000000000e+00
0.000000000000000000e+00
0.000000000000000000e+00
0.000000000000000000e+00
0.000000000000000000e+00
9.947089947089946538e-01
9.947089947089946538e-01
9.973544973544973269e-01
9.947089947089946538e-01
9.814814814814815103e-01
9.761904761904761640e-01
9.629629629629629095e-01
6.587301587301587213e-01
3.968253968253968034e-02
0.000000000000000000e+00
