# Supplementary material for: Effect of Ca2+ on the promiscuous target-protein binding of calmodulin
Source: PLoS Comput Biol. 2018 Apr 3;14(4):e1006072. doi: 10.1371/journal.pcbi.1006072 (PMC5898786; doi:10.1371/journal.pcbi.1006072)
Supplement: S1 Data — (ZIP) [file pcbi.1006072.s030.zip › Data/secondary_structure/clusters/DSSP_coil_spectral_cterm_apo6.txt]

1.000000000000000000e+00
2.252252252252252233e-03
0.000000000000000000e+00
0.000000000000000000e+00
0.000000000000000000e+00
0.000000000000000000e+00
0.000000000000000000e+00
0.000000000000000000e+00
0.000000000000000000e+00
0.000000000000000000e+00
0.000000000000000000e+00
2.027027027027027140e-02
6.756756756756757132e-02
1.846846846846846857e-01
7.432432432432432012e-01
1.000000000000000000e+00
1.000000000000000000e+00
9.774774774774774855e-01
9.774774774774774855e-01
9.774774774774774855e-01
9.774774774774774855e-01
9.594594594594594295e-01
6.689189189189189699e-01
5.067567567567567988e-01
2.567567567567567433e-01
2.545045045045045140e-01
2.545045045045045140e-01
1.126126126126126073e-02
1.126126126126126073e-02
2.252252252252252233e-03
0.000000000000000000e+00
9.009009009009008931e-03
1.351351351351351426e-01
3.153153153153153143e-01
7.094594594594594295e-01
1.000000000000000000e+00
8.963963963963963444e-01
9.887387387387387427e-01
1.000000000000000000e+00
1.000000000000000000e+00
0.000000000000000000e+00
0.000000000000000000e+00
0.000000000000000000e+00
0.000000000000000000e+00
2.252252252252252233e-03
0.000000000000000000e+00
0.000000000000000000e+00
6.756756756756757132e-03
3.828828828828828579e-02
9.009009009009008584e-02
2.319819819819819717e-01
5.292792792792793133e-01
5.653153153153153143e-01
6.666666666666666297e-01
9.977477477477477708e-01
1.000000000000000000e+00
1.000000000000000000e+00
4.954954954954954860e-01
6.666666666666666297e-01
9.707207207207206867e-01
0.000000000000000000e+00
0.000000000000000000e+00
0.000000000000000000e+00
0.000000000000000000e+00
0.000000000000000000e+00
2.252252252252252233e-03
2.252252252252252233e-03
1.306306306306306286e-01
1.036036036036036001e-01
1.486486486486486569e-01
3.085585585585585711e-01
7.500000000000000000e-01
9.391891891891891442e-01
9.707207207207206867e-01
9.256756756756756577e-01
1.000000000000000000e+00
1.000000000000000000e+00
7.882882882882883413e-01
6.081081081081081141e-01
1.306306306306306286e-01
1.126126126126126073e-02
0.000000000000000000e+00
0.000000000000000000e+00
1.576576576576576433e-02
3.603603603603603572e-02
9.684684684684684297e-02
3.130630630630630851e-01
8.378378378378378288e-01
1.000000000000000000e+00
1.000000000000000000e+00
1.000000000000000000e+00
1.000000000000000000e+00
1.000000000000000000e+00
1.000000000000000000e+00
4.054054054054054279e-02
1.126126126126126073e-02
5.090090090090090280e-01
9.009009009009008931e-03
9.009009009009008931e-03
9.009009009009008931e-03
2.252252252252252233e-03
0.000000000000000000e+00
2.252252252252252233e-03
9.009009009009008931e-03
0.000000000000000000e+00
1.351351351351351426e-02
7.882882882882882858e-02
4.459459459459459429e-01
9.977477477477477708e-01
1.000000000000000000e+00
1.000000000000000000e+00
9.977477477477477708e-01
1.000000000000000000e+00
0.000000000000000000e+00
0.000000000000000000e+00
0.000000000000000000e+00
0.000000000000000000e+00
0.000000000000000000e+00
0.000000000000000000e+00
0.000000000000000000e+00
1.126126126126126073e-02
2.927927927927927859e-02
4.729729729729729992e-02
6.036036036036036556e-01
9.954954954954955415e-01
9.954954954954955415e-01
9.864864864864865135e-01
9.909909909909909720e-01
9.909909909909909720e-01
1.000000000000000000e+00
5.090090090090090280e-01
1.126126126126126073e-02
4.054054054054054279e-02
0.000000000000000000e+00
0.000000000000000000e+00
0.000000000000000000e+00
0.000000000000000000e+00
0.000000000000000000e+00
4.504504504504504465e-03
4.504504504504504465e-03
6.756756756756757132e-02
3.716216216216216006e-01
1.000000000000000000e+00
