# Supplementary material for: Effect of Ca2+ on the promiscuous target-protein binding of calmodulin
Source: PLoS Comput Biol. 2018 Apr 3;14(4):e1006072. doi: 10.1371/journal.pcbi.1006072 (PMC5898786; doi:10.1371/journal.pcbi.1006072)
Supplement: S1 Data — (ZIP) [file pcbi.1006072.s030.zip › Data/secondary_structure/clusters/DSSP_coil_spectral_cterm_apo4.txt]

1.000000000000000000e+00
7.062146892655367381e-02
4.237288135593220151e-02
1.977401129943502991e-02
0.000000000000000000e+00
0.000000000000000000e+00
0.000000000000000000e+00
0.000000000000000000e+00
0.000000000000000000e+00
0.000000000000000000e+00
2.824858757062146883e-03
4.519774011299435013e-02
2.824858757062146952e-01
4.717514124293785138e-01
9.039548022598870025e-01
9.802259887005649874e-01
9.943502824858757583e-01
9.802259887005649874e-01
9.887005649717514055e-01
9.943502824858757583e-01
9.943502824858757583e-01
7.514124293785310327e-01
3.135593220338983023e-01
9.039548022598870025e-02
4.604519774011299194e-01
4.604519774011299194e-01
4.378531073446327859e-01
2.824858757062146883e-03
0.000000000000000000e+00
0.000000000000000000e+00
0.000000000000000000e+00
8.474576271186440649e-03
4.519774011299435013e-02
9.039548022598870025e-02
5.903954802259887558e-01
1.000000000000000000e+00
1.000000000000000000e+00
1.000000000000000000e+00
1.000000000000000000e+00
1.000000000000000000e+00
2.824858757062146883e-03
2.824858757062146883e-03
0.000000000000000000e+00
0.000000000000000000e+00
0.000000000000000000e+00
0.000000000000000000e+00
0.000000000000000000e+00
8.474576271186440649e-03
3.107344632768361745e-02
5.084745762711864736e-02
3.163841807909604786e-01
3.531073446327683829e-01
4.632768361581920957e-01
6.694915254237288060e-01
9.830508474576271638e-01
9.971751412429378236e-01
9.971751412429378236e-01
9.039548022598870025e-02
2.966101694915254106e-01
7.598870056497175618e-01
0.000000000000000000e+00
0.000000000000000000e+00
0.000000000000000000e+00
5.649717514124293766e-03
0.000000000000000000e+00
0.000000000000000000e+00
0.000000000000000000e+00
2.824858757062146883e-03
1.129943502824858753e-02
4.519774011299435013e-02
1.638418079096045088e-01
2.570621468926553854e-01
5.621468926553672141e-01
9.293785310734463678e-01
9.717514124293785693e-01
9.124293785310734206e-01
7.485875706214689673e-01
1.129943502824858753e-01
5.367231638418078904e-02
8.474576271186440649e-03
2.824858757062146883e-03
2.824858757062146883e-03
5.649717514124293766e-03
8.474576271186440649e-03
1.694915254237288130e-02
4.802259887005649874e-02
2.344632768361581965e-01
2.768361581920903980e-01
1.000000000000000000e+00
1.000000000000000000e+00
9.971751412429378236e-01
1.000000000000000000e+00
1.000000000000000000e+00
1.000000000000000000e+00
1.638418079096045088e-01
3.672316384180791121e-02
6.836158192090395769e-01
2.824858757062146883e-02
2.824858757062146883e-02
2.259887005649717506e-02
2.824858757062146883e-03
0.000000000000000000e+00
0.000000000000000000e+00
0.000000000000000000e+00
2.259887005649717506e-02
8.757062146892655163e-02
1.666666666666666574e-01
7.288135593220338437e-01
9.830508474576271638e-01
9.858757062146892292e-01
9.971751412429378236e-01
9.971751412429378236e-01
1.000000000000000000e+00
0.000000000000000000e+00
0.000000000000000000e+00
0.000000000000000000e+00
0.000000000000000000e+00
0.000000000000000000e+00
2.824858757062146883e-03
2.824858757062146883e-03
1.977401129943502991e-02
4.519774011299435013e-02
1.355932203389830504e-01
5.988700564971751739e-01
9.209039548022598387e-01
9.717514124293785693e-01
9.322033898305084332e-01
9.661016949152542166e-01
9.858757062146892292e-01
9.943502824858757583e-01
6.355932203389830226e-01
3.672316384180791121e-02
1.638418079096045088e-01
2.824858757062146883e-02
5.649717514124293766e-03
5.649717514124293766e-03
2.824858757062146883e-03
0.000000000000000000e+00
2.824858757062146883e-03
2.824858757062146883e-03
7.062146892655367381e-02
6.242937853107344282e-01
1.000000000000000000e+00
