# Supplementary material for: Effect of Ca2+ on the promiscuous target-protein binding of calmodulin
Source: PLoS Comput Biol. 2018 Apr 3;14(4):e1006072. doi: 10.1371/journal.pcbi.1006072 (PMC5898786; doi:10.1371/journal.pcbi.1006072)
Supplement: S1 Data — (ZIP) [file pcbi.1006072.s030.zip › Data/secondary_structure/clusters/DSSP_hel_spectral_cterm_apo2.txt]

0.000000000000000000e+00
9.667791331430054536e-01
9.736568907344925750e-01
9.789774201920581342e-01
9.983130028549181967e-01
9.994809239553594793e-01
9.997404619776797396e-01
9.998702309888398698e-01
9.993511549441993491e-01
9.939008564754736597e-01
9.867635608616662779e-01
9.051388528419413992e-01
6.905009083830780936e-01
5.633272774461458576e-01
2.411108227355307498e-01
1.154944199325201072e-02
6.877757591487152627e-03
1.933558266286010754e-02
1.790812354009862356e-02
1.661043342849727322e-02
1.193874902673241686e-02
0.000000000000000000e+00
0.000000000000000000e+00
0.000000000000000000e+00
5.630677394238255973e-01
5.635868154684661180e-01
5.704645730599532394e-01
9.981832338437580665e-01
9.987023098883986982e-01
1.000000000000000000e+00
1.000000000000000000e+00
9.987023098883986982e-01
9.826109525045418902e-01
9.393978717882169871e-01
3.890474954580845912e-01
6.488450558006748437e-04
5.190760446405397882e-04
0.000000000000000000e+00
0.000000000000000000e+00
0.000000000000000000e+00
9.696340513885284285e-01
9.828704905268621506e-01
9.857254087723851255e-01
9.953283155982350916e-01
9.966260057098365044e-01
9.990916169218790888e-01
9.990916169218790888e-01
9.950687775759148312e-01
9.959771606540358535e-01
9.907864002076304244e-01
9.368024915650142725e-01
8.178043083311705708e-01
7.032182714767712950e-01
4.113677653776278142e-01
2.478588113158577619e-02
1.946535167402024423e-03
6.488450558006748437e-04
0.000000000000000000e+00
0.000000000000000000e+00
0.000000000000000000e+00
9.994809239553594793e-01
9.996106929665196095e-01
9.997404619776797396e-01
9.983130028549181967e-01
9.997404619776797396e-01
1.000000000000000000e+00
9.997404619776797396e-01
9.855956397612249953e-01
9.669089021541655837e-01
9.227874383597196584e-01
8.305216714248637722e-01
7.113937191798598292e-01
4.299247339735270956e-01
2.023098883986504115e-01
1.705164806644173248e-01
2.368284453672463152e-01
2.840643654295354481e-01
8.366208149493901125e-01
8.882688813911238102e-01
9.805346483259798074e-01
9.916947832857513356e-01
9.949390085647547011e-01
9.924733973527122277e-01
9.923436283415519865e-01
9.894887100960291226e-01
9.640539839086426088e-01
6.505320529457565559e-01
6.060212821178302400e-01
5.190760446405397882e-04
0.000000000000000000e+00
0.000000000000000000e+00
0.000000000000000000e+00
0.000000000000000000e+00
0.000000000000000000e+00
0.000000000000000000e+00
0.000000000000000000e+00
0.000000000000000000e+00
9.800155722813391757e-01
9.800155722813391757e-01
9.836491045938230426e-01
9.989618479107189586e-01
9.996106929665196095e-01
9.994809239553594793e-01
9.990916169218790888e-01
9.845574876719439539e-01
9.462756293797041085e-01
8.998183233843758400e-01
4.470542434466649451e-01
5.450298468725668644e-03
1.427459122761484634e-03
1.297690111601349687e-03
0.000000000000000000e+00
0.000000000000000000e+00
9.339475733194912976e-01
9.345964183752919485e-01
9.358941084868933613e-01
9.966260057098365044e-01
9.998702309888398698e-01
9.998702309888398698e-01
1.000000000000000000e+00
9.988320788995588284e-01
9.560083052167142048e-01
8.811315857773164284e-01
3.005450298468725912e-01
5.190760446405397882e-04
4.541915390604723581e-03
6.358681546846612839e-03
6.371658447962626204e-02
5.917466908902153933e-02
5.748767194393978458e-02
0.000000000000000000e+00
0.000000000000000000e+00
0.000000000000000000e+00
9.740461977679729655e-01
9.940306254866337898e-01
9.948092395535945709e-01
9.990916169218790888e-01
9.987023098883986982e-01
9.975343887879574156e-01
9.959771606540358535e-01
9.741759667791330957e-01
3.973527121723332556e-01
0.000000000000000000e+00
