# Supplementary material for: Effect of Ca2+ on the promiscuous target-protein binding of calmodulin
Source: PLoS Comput Biol. 2018 Apr 3;14(4):e1006072. doi: 10.1371/journal.pcbi.1006072 (PMC5898786; doi:10.1371/journal.pcbi.1006072)
Supplement: S1 Data — (ZIP) [file pcbi.1006072.s030.zip › Data/secondary_structure/clusters/DSSP_hel_spectral_cterm_4cal2.txt]

0.000000000000000000e+00
1.334073604060913576e-01
4.481281725888324741e-01
5.466370558375635014e-01
8.450190355329949554e-01
8.978426395939086424e-01
9.186230964467004823e-01
9.934961928934009645e-01
9.939720812182740728e-01
9.874682741116751483e-01
9.784263959390863130e-01
9.920685279187817507e-01
9.877855329949238872e-01
9.808058375634517434e-01
7.806154822335025223e-01
0.000000000000000000e+00
0.000000000000000000e+00
0.000000000000000000e+00
0.000000000000000000e+00
0.000000000000000000e+00
0.000000000000000000e+00
0.000000000000000000e+00
0.000000000000000000e+00
0.000000000000000000e+00
9.539974619289339763e-01
9.539974619289339763e-01
9.609771573604061201e-01
9.884200507614213649e-01
9.979378172588831974e-01
9.958756345177665059e-01
9.952411167512690282e-01
9.968274111675127225e-01
9.912753807106599035e-01
9.624048223350253339e-01
6.172271573604061201e-01
0.000000000000000000e+00
0.000000000000000000e+00
0.000000000000000000e+00
0.000000000000000000e+00
0.000000000000000000e+00
9.617703045685279672e-01
9.655774111675127225e-01
9.695431472081218471e-01
9.917512690355330118e-01
9.949238578680202894e-01
9.946065989847715505e-01
9.946065989847715505e-01
9.977791878172588280e-01
9.741434010152284495e-01
9.378172588832487389e-01
8.383565989847715505e-01
0.000000000000000000e+00
0.000000000000000000e+00
0.000000000000000000e+00
0.000000000000000000e+00
0.000000000000000000e+00
0.000000000000000000e+00
0.000000000000000000e+00
0.000000000000000000e+00
0.000000000000000000e+00
9.995241116751268917e-01
9.995241116751268917e-01
9.998413705583756306e-01
9.998413705583756306e-01
9.990482233502537834e-01
9.901649746192893176e-01
9.712880710659897998e-01
9.568527918781726260e-01
9.873096446700507789e-01
9.635152284263959199e-01
9.214784263959391319e-01
9.316307106598984422e-01
9.086294416243654304e-01
9.070431472081218471e-01
8.965736040609136870e-01
8.978426395939086424e-01
8.824555837563451410e-01
8.220177664974619436e-01
9.646256345177665059e-01
9.979378172588831974e-01
9.988895939086294140e-01
9.984137055837563057e-01
9.992068527918781529e-01
9.993654822335025223e-01
9.995241116751268917e-01
9.903236040609136870e-01
9.774746192893400965e-01
9.302030456852792284e-01
0.000000000000000000e+00
0.000000000000000000e+00
0.000000000000000000e+00
0.000000000000000000e+00
0.000000000000000000e+00
0.000000000000000000e+00
0.000000000000000000e+00
0.000000000000000000e+00
0.000000000000000000e+00
1.000000000000000000e+00
1.000000000000000000e+00
1.000000000000000000e+00
1.000000000000000000e+00
9.998413705583756306e-01
1.000000000000000000e+00
1.000000000000000000e+00
9.993654822335025223e-01
9.984137055837563057e-01
9.893718274111674704e-01
8.374048223350253339e-01
0.000000000000000000e+00
0.000000000000000000e+00
0.000000000000000000e+00
0.000000000000000000e+00
0.000000000000000000e+00
9.982550761421319363e-01
9.984137055837563057e-01
9.990482233502537834e-01
1.000000000000000000e+00
1.000000000000000000e+00
1.000000000000000000e+00
1.000000000000000000e+00
1.000000000000000000e+00
9.998413705583756306e-01
9.898477157360405787e-01
9.757296954314720328e-01
0.000000000000000000e+00
0.000000000000000000e+00
0.000000000000000000e+00
0.000000000000000000e+00
0.000000000000000000e+00
0.000000000000000000e+00
0.000000000000000000e+00
0.000000000000000000e+00
0.000000000000000000e+00
9.914340101522842730e-01
9.914340101522842730e-01
9.950824873096446588e-01
9.977791878172588280e-01
9.765228426395938799e-01
9.643083756345177671e-01
9.462246192893400965e-01
6.216687817258883531e-01
5.425126903553299795e-02
0.000000000000000000e+00
