# Supplementary material for: Effect of Ca2+ on the promiscuous target-protein binding of calmodulin
Source: PLoS Comput Biol. 2018 Apr 3;14(4):e1006072. doi: 10.1371/journal.pcbi.1006072 (PMC5898786; doi:10.1371/journal.pcbi.1006072)
Supplement: S1 Data — (ZIP) [file pcbi.1006072.s030.zip › Data/secondary_structure/clusters/DSSP_hel_spectral_cterm_4cal3.txt]

0.000000000000000000e+00
1.614035087719298267e-01
6.210526315789474117e-01
6.736842105263157743e-01
9.614035087719298156e-01
9.929824561403508554e-01
9.929824561403508554e-01
1.000000000000000000e+00
1.000000000000000000e+00
1.000000000000000000e+00
1.000000000000000000e+00
1.000000000000000000e+00
1.000000000000000000e+00
1.000000000000000000e+00
8.456140350877192624e-01
0.000000000000000000e+00
0.000000000000000000e+00
0.000000000000000000e+00
0.000000000000000000e+00
0.000000000000000000e+00
0.000000000000000000e+00
0.000000000000000000e+00
0.000000000000000000e+00
0.000000000000000000e+00
9.684210526315789602e-01
9.684210526315789602e-01
9.719298245614035325e-01
9.824561403508771384e-01
9.859649122807017108e-01
9.754385964912281048e-01
9.719298245614035325e-01
9.859649122807017108e-01
9.894736842105262831e-01
9.789473684210526772e-01
6.385964912280701622e-01
0.000000000000000000e+00
0.000000000000000000e+00
0.000000000000000000e+00
0.000000000000000000e+00
0.000000000000000000e+00
8.175438596491227949e-01
9.298245614035087758e-01
9.649122807017543879e-01
9.859649122807017108e-01
1.000000000000000000e+00
9.964912280701754277e-01
9.929824561403508554e-01
9.894736842105262831e-01
9.508771929824560987e-01
9.052631578947368807e-01
7.754385964912280382e-01
0.000000000000000000e+00
0.000000000000000000e+00
0.000000000000000000e+00
0.000000000000000000e+00
0.000000000000000000e+00
0.000000000000000000e+00
0.000000000000000000e+00
0.000000000000000000e+00
0.000000000000000000e+00
1.000000000000000000e+00
1.000000000000000000e+00
1.000000000000000000e+00
1.000000000000000000e+00
1.000000000000000000e+00
1.000000000000000000e+00
1.000000000000000000e+00
9.859649122807017108e-01
9.964912280701754277e-01
9.649122807017543879e-01
9.192982456140350589e-01
9.368421052631579204e-01
9.333333333333333481e-01
9.298245614035087758e-01
8.561403508771929793e-01
8.982456140350877360e-01
8.982456140350877360e-01
8.842105263157894468e-01
8.947368421052631637e-01
9.333333333333333481e-01
1.000000000000000000e+00
1.000000000000000000e+00
9.824561403508771384e-01
9.543859649122806710e-01
9.964912280701754277e-01
9.964912280701754277e-01
9.964912280701754277e-01
5.192982456140350367e-01
0.000000000000000000e+00
0.000000000000000000e+00
0.000000000000000000e+00
0.000000000000000000e+00
0.000000000000000000e+00
0.000000000000000000e+00
0.000000000000000000e+00
0.000000000000000000e+00
0.000000000000000000e+00
9.578947368421052433e-01
9.578947368421052433e-01
9.614035087719298156e-01
9.964912280701754277e-01
1.000000000000000000e+00
1.000000000000000000e+00
1.000000000000000000e+00
1.000000000000000000e+00
9.964912280701754277e-01
9.824561403508771384e-01
8.280701754385965119e-01
0.000000000000000000e+00
0.000000000000000000e+00
0.000000000000000000e+00
0.000000000000000000e+00
0.000000000000000000e+00
9.929824561403508554e-01
9.964912280701754277e-01
9.964912280701754277e-01
1.000000000000000000e+00
1.000000000000000000e+00
1.000000000000000000e+00
1.000000000000000000e+00
1.000000000000000000e+00
9.964912280701754277e-01
9.473684210526315264e-01
8.596491228070175517e-01
0.000000000000000000e+00
0.000000000000000000e+00
0.000000000000000000e+00
0.000000000000000000e+00
0.000000000000000000e+00
0.000000000000000000e+00
0.000000000000000000e+00
0.000000000000000000e+00
0.000000000000000000e+00
1.000000000000000000e+00
1.000000000000000000e+00
1.000000000000000000e+00
1.000000000000000000e+00
9.929824561403508554e-01
9.789473684210526772e-01
9.684210526315789602e-01
7.122807017543859587e-01
7.719298245614035492e-02
0.000000000000000000e+00
