# Supplementary material for: Effect of Ca2+ on the promiscuous target-protein binding of calmodulin
Source: PLoS Comput Biol. 2018 Apr 3;14(4):e1006072. doi: 10.1371/journal.pcbi.1006072 (PMC5898786; doi:10.1371/journal.pcbi.1006072)
Supplement: S1 Data — (ZIP) [file pcbi.1006072.s030.zip › Data/secondary_structure/clusters/DSSP_hel_spectral_cterm_apo3.txt]

0.000000000000000000e+00
9.816513761467889898e-01
9.908256880733945504e-01
9.938837920489296263e-01
1.000000000000000000e+00
1.000000000000000000e+00
9.984709480122324621e-01
9.984709480122324621e-01
1.000000000000000000e+00
9.984709480122324621e-01
9.892966360856269015e-01
8.195718654434250849e-01
6.131498470948012480e-01
4.128440366972477293e-01
1.269113149847094779e-01
1.834862385321101019e-02
9.174311926605505096e-03
2.140672782874617625e-02
2.140672782874617625e-02
1.834862385321101019e-02
1.070336391437308812e-02
0.000000000000000000e+00
0.000000000000000000e+00
0.000000000000000000e+00
5.474006116207951189e-01
5.489296636085626568e-01
5.596330275229357554e-01
9.938837920489296263e-01
9.954128440366972752e-01
1.000000000000000000e+00
1.000000000000000000e+00
1.000000000000000000e+00
9.541284403669725300e-01
8.990825688073394995e-01
3.593272171253822367e-01
0.000000000000000000e+00
0.000000000000000000e+00
0.000000000000000000e+00
0.000000000000000000e+00
0.000000000000000000e+00
9.954128440366972752e-01
9.969418960244648131e-01
9.969418960244648131e-01
1.000000000000000000e+00
1.000000000000000000e+00
1.000000000000000000e+00
1.000000000000000000e+00
1.000000000000000000e+00
9.969418960244648131e-01
9.892966360856269015e-01
8.103975535168195243e-01
6.483180428134556195e-01
5.489296636085626568e-01
3.287461773700305900e-01
3.822629969418959994e-02
1.070336391437308812e-02
0.000000000000000000e+00
0.000000000000000000e+00
0.000000000000000000e+00
0.000000000000000000e+00
1.000000000000000000e+00
1.000000000000000000e+00
1.000000000000000000e+00
9.969418960244648131e-01
1.000000000000000000e+00
1.000000000000000000e+00
1.000000000000000000e+00
9.847094801223241767e-01
9.648318042813455175e-01
9.327217125382263330e-01
8.577981651376146432e-01
6.681957186544342786e-01
4.235474006116207724e-01
2.828746177370030646e-01
7.186544342507644734e-02
1.529051987767583998e-01
1.758409785932721625e-01
7.247706422018348471e-01
8.287461773700305345e-01
9.694189602446483534e-01
9.938837920489296263e-01
9.969418960244648131e-01
9.954128440366972752e-01
9.954128440366972752e-01
9.785932721712538029e-01
9.663608562691131665e-01
7.905198776758409762e-01
7.324159021406727588e-01
0.000000000000000000e+00
0.000000000000000000e+00
0.000000000000000000e+00
0.000000000000000000e+00
0.000000000000000000e+00
0.000000000000000000e+00
0.000000000000000000e+00
0.000000000000000000e+00
0.000000000000000000e+00
9.648318042813455175e-01
9.648318042813455175e-01
9.648318042813455175e-01
9.938837920489296263e-01
1.000000000000000000e+00
9.984709480122324621e-01
9.969418960244648131e-01
9.434250764525994315e-01
8.333333333333333703e-01
7.874617737003057893e-01
5.443425076452599320e-01
3.058103975535168134e-02
1.834862385321101019e-02
1.529051987767584110e-03
0.000000000000000000e+00
0.000000000000000000e+00
9.892966360856269015e-01
1.000000000000000000e+00
1.000000000000000000e+00
1.000000000000000000e+00
1.000000000000000000e+00
1.000000000000000000e+00
1.000000000000000000e+00
9.969418960244648131e-01
9.908256880733945504e-01
9.464831804281345073e-01
5.015290519877675379e-01
3.058103975535168221e-03
1.529051987767584110e-03
1.529051987767584110e-03
0.000000000000000000e+00
0.000000000000000000e+00
0.000000000000000000e+00
0.000000000000000000e+00
0.000000000000000000e+00
0.000000000000000000e+00
9.831804281345565277e-01
9.969418960244648131e-01
9.969418960244648131e-01
9.908256880733945504e-01
9.923547400611620883e-01
9.785932721712538029e-01
9.678899082568807044e-01
8.914373088685014768e-01
3.363914373088685017e-01
0.000000000000000000e+00
