# Supplementary material for: Effect of Ca2+ on the promiscuous target-protein binding of calmodulin
Source: PLoS Comput Biol. 2018 Apr 3;14(4):e1006072. doi: 10.1371/journal.pcbi.1006072 (PMC5898786; doi:10.1371/journal.pcbi.1006072)
Supplement: S1 Data — (ZIP) [file pcbi.1006072.s030.zip › Data/secondary_structure/clusters/DSSP_coil_spectral_cterm_apo5.txt]

1.000000000000000000e+00
8.510638297872340219e-02
8.297872340425531401e-02
7.234042553191488700e-02
0.000000000000000000e+00
0.000000000000000000e+00
0.000000000000000000e+00
0.000000000000000000e+00
0.000000000000000000e+00
0.000000000000000000e+00
0.000000000000000000e+00
5.531914893617020934e-02
2.659574468085106336e-01
4.191489361702127603e-01
6.659574468085106558e-01
9.893617021276596146e-01
9.978723404255319673e-01
9.957446808510638236e-01
9.978723404255319673e-01
1.000000000000000000e+00
1.000000000000000000e+00
5.127659574468085291e-01
2.765957446808510745e-01
1.063829787234042562e-01
3.617021276595744905e-01
3.617021276595744905e-01
3.574468085106383142e-01
2.127659574468085141e-03
0.000000000000000000e+00
0.000000000000000000e+00
0.000000000000000000e+00
2.127659574468085141e-03
2.340425531914893525e-02
8.297872340425531401e-02
6.702127659574468321e-01
1.000000000000000000e+00
9.829787234042552946e-01
1.000000000000000000e+00
1.000000000000000000e+00
1.000000000000000000e+00
1.489361702127659642e-02
1.063829787234042527e-02
2.127659574468085141e-03
2.127659574468085141e-03
2.127659574468085141e-03
4.255319148936170283e-03
4.255319148936170283e-03
4.255319148936170283e-03
1.063829787234042527e-02
1.276595744680850998e-02
4.042553191489361986e-02
8.510638297872340219e-02
2.276595744680851019e-01
5.425531914893616525e-01
9.787234042553191182e-01
9.893617021276596146e-01
9.957446808510638236e-01
1.063829787234042562e-01
2.765957446808510745e-01
5.170212765957447054e-01
0.000000000000000000e+00
0.000000000000000000e+00
0.000000000000000000e+00
2.127659574468085141e-03
0.000000000000000000e+00
0.000000000000000000e+00
0.000000000000000000e+00
8.510638297872340566e-03
1.063829787234042527e-02
5.106382978723403993e-02
1.702127659574468044e-01
3.382978723404255206e-01
4.851063829787233828e-01
9.936170212765957910e-01
9.957446808510638236e-01
9.191489361702127603e-01
9.234042553191489366e-01
3.617021276595744905e-01
2.531914893617021045e-01
2.127659574468085055e-02
1.063829787234042527e-02
0.000000000000000000e+00
0.000000000000000000e+00
6.382978723404254991e-03
1.063829787234042527e-02
2.127659574468085055e-02
1.680851063829787162e-01
1.851063829787233939e-01
1.000000000000000000e+00
1.000000000000000000e+00
1.000000000000000000e+00
1.000000000000000000e+00
1.000000000000000000e+00
1.000000000000000000e+00
4.680851063829787051e-02
1.489361702127659642e-02
3.276595744680850797e-01
2.957446808510638125e-01
2.957446808510638125e-01
2.851063829787234272e-01
1.191489361702127714e-01
1.170212765957446832e-01
6.808510638297872453e-02
1.148936170212765950e-01
3.361702127659574324e-01
6.999999999999999556e-01
7.085106382978723083e-01
7.297872340425531901e-01
8.531914893617020823e-01
9.978723404255319673e-01
9.978723404255319673e-01
9.936170212765957910e-01
1.000000000000000000e+00
7.021276595744681270e-02
6.382978723404254991e-03
4.255319148936170283e-03
0.000000000000000000e+00
0.000000000000000000e+00
0.000000000000000000e+00
0.000000000000000000e+00
6.382978723404254991e-03
4.255319148936170283e-03
3.829787234042553168e-02
4.851063829787233828e-01
9.914893617021276473e-01
9.957446808510638236e-01
9.957446808510638236e-01
1.000000000000000000e+00
1.000000000000000000e+00
1.000000000000000000e+00
3.276595744680850797e-01
1.489361702127659642e-02
4.680851063829787051e-02
1.425531914893617136e-01
4.255319148936170109e-02
3.829787234042553168e-02
1.702127659574468113e-02
4.893617021276595869e-02
7.021276595744681270e-02
8.936170212765957854e-02
3.425531914893616969e-01
8.382978723404255206e-01
1.000000000000000000e+00
