# Supplementary material for: Effect of Ca2+ on the promiscuous target-protein binding of calmodulin
Source: PLoS Comput Biol. 2018 Apr 3;14(4):e1006072. doi: 10.1371/journal.pcbi.1006072 (PMC5898786; doi:10.1371/journal.pcbi.1006072)
Supplement: S1 Data — (ZIP) [file pcbi.1006072.s030.zip › Data/secondary_structure/clusters/DSSP_coil_spectral_nterm_apo5.txt]

1.000000000000000000e+00
2.519058667550546846e-02
1.392111368909512703e-02
8.286377195889956318e-03
2.983095790520384673e-03
0.000000000000000000e+00
0.000000000000000000e+00
0.000000000000000000e+00
0.000000000000000000e+00
6.629101756711965098e-04
1.325820351342393020e-03
1.988730527013589724e-02
6.397083195227046271e-02
2.770964534305601634e-01
7.305270135896585471e-01
9.787868743785217429e-01
9.827643354325489300e-01
9.532648326151806906e-01
9.592310241962214157e-01
9.618826648989061701e-01
9.645343056015910355e-01
8.511766655618163702e-01
4.000662910175671327e-01
6.032482598607888380e-02
5.018230029830957895e-01
5.018230029830957895e-01
4.981769970169042105e-01
9.943652635067948189e-04
3.314550878355982549e-04
0.000000000000000000e+00
0.000000000000000000e+00
0.000000000000000000e+00
4.308916141862777910e-03
2.983095790520384413e-02
6.304275770633078757e-01
9.990056347364931755e-01
9.986741796486575673e-01
1.000000000000000000e+00
1.000000000000000000e+00
1.000000000000000000e+00
3.646005966191581075e-03
3.314550878355982874e-03
9.943652635067948189e-04
3.314550878355982549e-04
3.314550878355982549e-04
6.629101756711965098e-04
6.629101756711965098e-04
4.308916141862777910e-03
8.617832283725555820e-03
1.690420947961551040e-02
6.761683791846204161e-02
1.756711965528670871e-01
2.933377527345044644e-01
5.962877030162413439e-01
9.950281736824659884e-01
9.976798143851508538e-01
9.996685449121643918e-01
6.032482598607888380e-02
3.984090155783891474e-01
8.548226715280079491e-01
9.943652635067948189e-04
6.629101756711965098e-04
3.314550878355982549e-04
9.943652635067948189e-04
0.000000000000000000e+00
0.000000000000000000e+00
3.314550878355982549e-04
6.629101756711965098e-04
1.160092807424593919e-02
4.342061650646337340e-02
1.574411667219091926e-01
2.635067948293006168e-01
6.214782896917467880e-01
8.999005634736493286e-01
9.602253894597282402e-01
9.486244613854822871e-01
8.866423599602253347e-01
2.853828306264500903e-01
1.975472323500165606e-01
3.413987404706662204e-02
1.093801789857474366e-02
5.303281405369572078e-03
5.634736493205170713e-03
8.617832283725555820e-03
1.226383824991713646e-02
3.811733510109380219e-02
3.228372555518727038e-01
3.901226383824991650e-01
9.970169042094796374e-01
1.000000000000000000e+00
1.000000000000000000e+00
9.996685449121643918e-01
1.000000000000000000e+00
1.000000000000000000e+00
1.160092807424593919e-01
1.789857474312230717e-02
5.183957573748757541e-01
3.016241299303944190e-02
3.016241299303944190e-02
2.684786211468346076e-02
8.617832283725555820e-03
5.634736493205170713e-03
4.308916141862777910e-03
5.303281405369572078e-03
1.458402386476632430e-02
2.983095790520384413e-02
6.794829300629764979e-02
4.603911170036459888e-01
9.821014252568777136e-01
9.980112694729864620e-01
9.990056347364931755e-01
9.993370898243287836e-01
1.000000000000000000e+00
5.634736493205170713e-03
9.943652635067948189e-04
0.000000000000000000e+00
0.000000000000000000e+00
0.000000000000000000e+00
0.000000000000000000e+00
0.000000000000000000e+00
1.325820351342393020e-03
2.916804772953264860e-02
1.004308916141862795e-01
6.479946967185946649e-01
6.022538945972820690e-01
6.334106728538283493e-01
7.278753728869737927e-01
9.565793834935366613e-01
9.638713954259198191e-01
9.658601259529333571e-01
4.050381173351010888e-01
7.954922108054358551e-03
1.163407358302950001e-01
3.480278422273781758e-02
7.292011932383162150e-03
6.629101756711965748e-03
4.971826317533974311e-03
6.629101756711965748e-03
8.949287371561153587e-03
1.292674842558833199e-02
6.165064633742128181e-02
6.463374212794166240e-01
1.000000000000000000e+00
