# Supplementary material for: Effect of Ca2+ on the promiscuous target-protein binding of calmodulin
Source: PLoS Comput Biol. 2018 Apr 3;14(4):e1006072. doi: 10.1371/journal.pcbi.1006072 (PMC5898786; doi:10.1371/journal.pcbi.1006072)
Supplement: S1 Data — (ZIP) [file pcbi.1006072.s030.zip › Data/secondary_structure/clusters/DSSP_hel_spectral_nterm_apo3.txt]

0.000000000000000000e+00
9.459459459459459429e-01
9.527027027027027417e-01
9.662162162162162282e-01
9.972972972972973249e-01
9.959459459459459874e-01
9.986486486486486625e-01
9.986486486486486625e-01
9.932432432432432012e-01
9.513513513513514042e-01
8.851351351351350871e-01
3.135135135135135309e-01
2.027027027027027140e-01
1.662162162162162116e-01
4.189189189189189422e-02
1.081081081081081141e-02
2.702702702702702853e-03
2.702702702702702853e-03
1.351351351351351426e-03
0.000000000000000000e+00
0.000000000000000000e+00
0.000000000000000000e+00
0.000000000000000000e+00
0.000000000000000000e+00
4.986486486486486625e-01
4.986486486486486625e-01
5.135135135135134865e-01
9.945945945945946498e-01
9.945945945945946498e-01
1.000000000000000000e+00
1.000000000000000000e+00
1.000000000000000000e+00
9.959459459459459874e-01
9.756756756756757021e-01
4.702702702702702964e-01
0.000000000000000000e+00
0.000000000000000000e+00
0.000000000000000000e+00
0.000000000000000000e+00
0.000000000000000000e+00
9.959459459459459874e-01
9.972972972972973249e-01
1.000000000000000000e+00
1.000000000000000000e+00
1.000000000000000000e+00
1.000000000000000000e+00
1.000000000000000000e+00
1.000000000000000000e+00
9.891891891891891886e-01
9.770270270270270396e-01
7.702702702702702853e-01
4.540540540540540793e-01
3.797297297297297369e-01
2.689189189189188922e-01
6.756756756756757132e-03
5.405405405405405705e-03
0.000000000000000000e+00
0.000000000000000000e+00
0.000000000000000000e+00
0.000000000000000000e+00
9.986486486486486625e-01
9.986486486486486625e-01
9.986486486486486625e-01
9.986486486486486625e-01
1.000000000000000000e+00
1.000000000000000000e+00
1.000000000000000000e+00
9.932432432432432012e-01
9.594594594594594295e-01
9.081081081081081585e-01
7.905405405405405705e-01
6.716216216216216450e-01
3.432432432432432345e-01
6.081081081081081419e-02
1.216216216216216284e-02
4.054054054054054279e-01
4.162162162162162393e-01
5.770270270270270174e-01
5.878378378378378288e-01
9.391891891891891442e-01
9.608108108108107670e-01
9.689189189189189033e-01
9.675675675675675658e-01
9.783783783783783772e-01
9.729729729729730270e-01
9.499999999999999556e-01
6.689189189189189699e-01
6.378378378378378732e-01
0.000000000000000000e+00
0.000000000000000000e+00
0.000000000000000000e+00
0.000000000000000000e+00
0.000000000000000000e+00
0.000000000000000000e+00
0.000000000000000000e+00
0.000000000000000000e+00
0.000000000000000000e+00
9.783783783783783772e-01
9.783783783783783772e-01
9.797297297297297147e-01
9.986486486486486625e-01
1.000000000000000000e+00
1.000000000000000000e+00
1.000000000000000000e+00
9.959459459459459874e-01
9.851351351351351759e-01
9.391891891891891442e-01
4.472972972972972805e-01
1.891891891891891997e-02
0.000000000000000000e+00
0.000000000000000000e+00
0.000000000000000000e+00
0.000000000000000000e+00
1.000000000000000000e+00
1.000000000000000000e+00
1.000000000000000000e+00
1.000000000000000000e+00
1.000000000000000000e+00
1.000000000000000000e+00
1.000000000000000000e+00
9.986486486486486625e-01
9.662162162162162282e-01
9.094594594594594961e-01
3.810810810810810745e-01
1.351351351351351426e-03
0.000000000000000000e+00
0.000000000000000000e+00
2.054054054054054168e-01
2.054054054054054168e-01
2.054054054054054168e-01
0.000000000000000000e+00
0.000000000000000000e+00
0.000000000000000000e+00
9.797297297297297147e-01
9.986486486486486625e-01
9.986486486486486625e-01
1.000000000000000000e+00
1.000000000000000000e+00
9.959459459459459874e-01
9.945945945945946498e-01
9.702702702702702409e-01
3.459459459459459651e-01
0.000000000000000000e+00
