# Supplementary material for: Effect of Ca2+ on the promiscuous target-protein binding of calmodulin
Source: PLoS Comput Biol. 2018 Apr 3;14(4):e1006072. doi: 10.1371/journal.pcbi.1006072 (PMC5898786; doi:10.1371/journal.pcbi.1006072)
Supplement: S1 Data — (ZIP) [file pcbi.1006072.s030.zip › Data/secondary_structure/clusters/DSSP_hel_spectral_nterm_4cal6.txt]

0.000000000000000000e+00
9.914529914529914001e-02
5.008547008547008517e-01
6.427350427350427831e-01
9.692307692307692291e-01
9.965811965811965933e-01
9.914529914529914834e-01
9.948717948717948900e-01
9.880341880341880767e-01
9.521367521367520848e-01
8.717948717948718063e-01
9.350427350427350515e-01
9.196581196581196105e-01
9.162393162393162038e-01
1.572649572649572614e-01
0.000000000000000000e+00
0.000000000000000000e+00
0.000000000000000000e+00
0.000000000000000000e+00
0.000000000000000000e+00
0.000000000000000000e+00
0.000000000000000000e+00
0.000000000000000000e+00
0.000000000000000000e+00
7.282051282051281715e-01
7.282051282051281715e-01
7.384615384615385025e-01
1.000000000000000000e+00
1.000000000000000000e+00
1.000000000000000000e+00
1.000000000000000000e+00
1.000000000000000000e+00
9.965811965811965933e-01
9.504273504273503814e-01
5.316239316239316226e-01
0.000000000000000000e+00
0.000000000000000000e+00
0.000000000000000000e+00
0.000000000000000000e+00
0.000000000000000000e+00
7.521367521367521292e-01
7.555555555555555358e-01
7.572649572649572391e-01
9.777777777777777457e-01
9.743589743589743390e-01
9.760683760683760424e-01
9.692307692307692291e-01
9.982905982905982967e-01
9.863247863247863734e-01
9.726495726495726357e-01
9.111111111111110938e-01
0.000000000000000000e+00
0.000000000000000000e+00
0.000000000000000000e+00
0.000000000000000000e+00
0.000000000000000000e+00
0.000000000000000000e+00
0.000000000000000000e+00
0.000000000000000000e+00
0.000000000000000000e+00
1.000000000000000000e+00
1.000000000000000000e+00
1.000000000000000000e+00
1.000000000000000000e+00
1.000000000000000000e+00
1.000000000000000000e+00
1.000000000000000000e+00
1.000000000000000000e+00
9.948717948717948900e-01
9.076923076923076872e-01
6.119658119658120121e-01
9.829059829059828557e-01
9.829059829059828557e-01
1.000000000000000000e+00
9.965811965811965933e-01
9.846153846153846700e-01
9.760683760683760424e-01
9.743589743589743390e-01
9.880341880341880767e-01
1.000000000000000000e+00
1.000000000000000000e+00
1.000000000000000000e+00
1.000000000000000000e+00
1.000000000000000000e+00
1.000000000000000000e+00
9.846153846153846700e-01
9.606837606837607124e-01
8.991452991452991705e-01
0.000000000000000000e+00
0.000000000000000000e+00
0.000000000000000000e+00
0.000000000000000000e+00
0.000000000000000000e+00
0.000000000000000000e+00
0.000000000000000000e+00
0.000000000000000000e+00
0.000000000000000000e+00
1.000000000000000000e+00
1.000000000000000000e+00
1.000000000000000000e+00
1.000000000000000000e+00
1.000000000000000000e+00
1.000000000000000000e+00
1.000000000000000000e+00
9.948717948717948900e-01
9.863247863247863734e-01
9.316239316239316448e-01
7.401709401709402059e-01
0.000000000000000000e+00
0.000000000000000000e+00
0.000000000000000000e+00
0.000000000000000000e+00
0.000000000000000000e+00
1.000000000000000000e+00
1.000000000000000000e+00
1.000000000000000000e+00
1.000000000000000000e+00
1.000000000000000000e+00
1.000000000000000000e+00
1.000000000000000000e+00
1.000000000000000000e+00
9.965811965811965933e-01
9.829059829059828557e-01
9.401709401709401615e-01
0.000000000000000000e+00
0.000000000000000000e+00
0.000000000000000000e+00
0.000000000000000000e+00
0.000000000000000000e+00
0.000000000000000000e+00
0.000000000000000000e+00
0.000000000000000000e+00
0.000000000000000000e+00
1.000000000000000000e+00
1.000000000000000000e+00
1.000000000000000000e+00
1.000000000000000000e+00
9.982905982905982967e-01
9.965811965811965933e-01
9.948717948717948900e-01
7.435897435897436125e-01
8.888888888888889228e-02
0.000000000000000000e+00
