# Supplementary material for: Effect of Ca2+ on the promiscuous target-protein binding of calmodulin
Source: PLoS Comput Biol. 2018 Apr 3;14(4):e1006072. doi: 10.1371/journal.pcbi.1006072 (PMC5898786; doi:10.1371/journal.pcbi.1006072)
Supplement: S1 Data — (ZIP) [file pcbi.1006072.s030.zip › Data/secondary_structure/clusters/DSSP_hel_spectral_nterm_apo2.txt]

0.000000000000000000e+00
9.877408056042031870e-01
9.912434325744308161e-01
9.982486865148861854e-01
1.000000000000000000e+00
1.000000000000000000e+00
1.000000000000000000e+00
1.000000000000000000e+00
1.000000000000000000e+00
9.964973730297723709e-01
9.947460595446584453e-01
9.719789842381786338e-01
5.236427320490367743e-01
3.660245183887915754e-01
8.056042031523642788e-02
1.751313485113835389e-03
1.751313485113835389e-03
0.000000000000000000e+00
0.000000000000000000e+00
0.000000000000000000e+00
0.000000000000000000e+00
0.000000000000000000e+00
0.000000000000000000e+00
0.000000000000000000e+00
8.791593695271453512e-01
8.791593695271453512e-01
8.809106830122591658e-01
9.947460595446584453e-01
9.947460595446584453e-01
1.000000000000000000e+00
1.000000000000000000e+00
9.842381786339754468e-01
8.038528896672504365e-01
6.252189141856392407e-01
2.907180385288966606e-01
0.000000000000000000e+00
0.000000000000000000e+00
0.000000000000000000e+00
0.000000000000000000e+00
0.000000000000000000e+00
9.176882661996497159e-01
9.842381786339754468e-01
9.859894921190893724e-01
9.912434325744308161e-01
1.000000000000000000e+00
1.000000000000000000e+00
1.000000000000000000e+00
9.947460595446584453e-01
1.000000000000000000e+00
1.000000000000000000e+00
9.982486865148861854e-01
9.807355516637478177e-01
7.985989492119088817e-01
3.870402802101576278e-01
1.751313485113835389e-01
1.751313485113835389e-03
0.000000000000000000e+00
0.000000000000000000e+00
0.000000000000000000e+00
0.000000000000000000e+00
9.982486865148861854e-01
1.000000000000000000e+00
1.000000000000000000e+00
9.964973730297723709e-01
1.000000000000000000e+00
1.000000000000000000e+00
1.000000000000000000e+00
9.684763572679510046e-01
9.789842381786340031e-01
9.246935201401050852e-01
8.493870402802101705e-01
4.465849387040280449e-01
9.281961471103326866e-02
4.378283712784588472e-02
1.418563922942206734e-01
5.376532399299475129e-01
5.621716287215411390e-01
9.492119089316988223e-01
9.824868651488616322e-01
9.982486865148861854e-01
1.000000000000000000e+00
1.000000000000000000e+00
1.000000000000000000e+00
9.982486865148861854e-01
9.316987740805604545e-01
7.828371278458844396e-01
6.532399299474606069e-01
6.217162872154116116e-01
0.000000000000000000e+00
0.000000000000000000e+00
0.000000000000000000e+00
0.000000000000000000e+00
0.000000000000000000e+00
0.000000000000000000e+00
0.000000000000000000e+00
0.000000000000000000e+00
0.000000000000000000e+00
9.719789842381786338e-01
9.719789842381786338e-01
9.737302977232924484e-01
9.982486865148861854e-01
1.000000000000000000e+00
9.982486865148861854e-01
9.877408056042031870e-01
8.756567425569177221e-01
6.339754816112084246e-01
5.814360770577933213e-01
2.084063047285464043e-01
1.050788091068301233e-02
1.050788091068301233e-02
0.000000000000000000e+00
0.000000000000000000e+00
0.000000000000000000e+00
9.964973730297723709e-01
9.964973730297723709e-01
9.964973730297723709e-01
9.982486865148861854e-01
9.964973730297723709e-01
9.842381786339754468e-01
9.719789842381786338e-01
7.670753064798598864e-01
7.320490367775831508e-01
6.777583187390543440e-01
1.506129597197898295e-01
0.000000000000000000e+00
0.000000000000000000e+00
0.000000000000000000e+00
5.253940455341506166e-03
5.253940455341506166e-03
5.253940455341506166e-03
0.000000000000000000e+00
0.000000000000000000e+00
0.000000000000000000e+00
9.789842381786340031e-01
9.964973730297723709e-01
9.964973730297723709e-01
9.947460595446584453e-01
9.947460595446584453e-01
9.929947460595446307e-01
9.929947460595446307e-01
9.562171628721540806e-01
4.308231173380034917e-01
0.000000000000000000e+00
