# Supplementary material for: Effect of Ca2+ on the promiscuous target-protein binding of calmodulin
Source: PLoS Comput Biol. 2018 Apr 3;14(4):e1006072. doi: 10.1371/journal.pcbi.1006072 (PMC5898786; doi:10.1371/journal.pcbi.1006072)
Supplement: S1 Data — (ZIP) [file pcbi.1006072.s030.zip › Data/secondary_structure/clusters/DSSP_coil_spectral_nterm_apo4.txt]

1.000000000000000000e+00
6.727828746177369479e-02
5.810397553516819663e-02
5.504587155963303058e-02
0.000000000000000000e+00
0.000000000000000000e+00
0.000000000000000000e+00
0.000000000000000000e+00
0.000000000000000000e+00
0.000000000000000000e+00
0.000000000000000000e+00
6.116207951070336442e-03
8.256880733944954587e-02
1.559633027522935866e-01
4.464831804281345629e-01
9.969418960244648131e-01
9.938837920489296263e-01
9.816513761467889898e-01
9.877675840978593635e-01
9.877675840978593635e-01
9.938837920489296263e-01
9.877675840978593635e-01
9.969418960244648131e-01
1.000000000000000000e+00
5.198776758409785759e-02
4.587155963302752548e-02
4.281345565749235249e-02
9.174311926605505096e-03
9.174311926605505096e-03
0.000000000000000000e+00
0.000000000000000000e+00
3.058103975535168221e-03
1.345565749235473896e-01
2.354740061162079456e-01
5.779816513761467656e-01
1.000000000000000000e+00
8.776758409785933024e-01
1.000000000000000000e+00
1.000000000000000000e+00
1.000000000000000000e+00
6.116207951070336442e-03
3.058103975535168221e-03
3.058103975535168221e-03
0.000000000000000000e+00
3.058103975535168221e-03
0.000000000000000000e+00
0.000000000000000000e+00
9.174311926605505096e-03
3.669724770642202039e-02
4.892966360856269153e-02
1.681957186544342508e-01
2.324159021406727865e-01
2.691131498470947792e-01
4.770642201834862650e-01
9.816513761467889898e-01
9.969418960244648131e-01
9.908256880733945504e-01
1.000000000000000000e+00
1.000000000000000000e+00
1.000000000000000000e+00
0.000000000000000000e+00
0.000000000000000000e+00
0.000000000000000000e+00
0.000000000000000000e+00
0.000000000000000000e+00
3.058103975535168221e-03
3.058103975535168221e-03
1.896024464831804202e-01
1.773700305810397559e-01
2.782874617737002843e-01
3.700305810397553352e-01
6.666666666666666297e-01
9.541284403669725300e-01
9.938837920489296263e-01
8.899082568807339388e-01
9.755351681957186161e-01
9.938837920489296263e-01
4.495412844036697497e-01
2.110091743119266172e-01
6.116207951070336442e-03
3.058103975535168221e-03
3.058103975535168221e-03
0.000000000000000000e+00
2.140672782874617625e-02
5.504587155963303058e-02
1.314984709480122305e-01
4.678899082568807599e-01
6.360856269113149830e-01
1.000000000000000000e+00
1.000000000000000000e+00
1.000000000000000000e+00
1.000000000000000000e+00
1.000000000000000000e+00
1.000000000000000000e+00
5.504587155963303058e-02
6.116207951070336442e-03
5.474006116207951189e-01
3.363914373088684739e-02
3.363914373088684739e-02
3.058103975535168134e-02
3.058103975535168221e-03
0.000000000000000000e+00
0.000000000000000000e+00
0.000000000000000000e+00
0.000000000000000000e+00
9.174311926605505096e-03
5.198776758409785759e-02
3.639143730886850170e-01
9.908256880733945504e-01
1.000000000000000000e+00
1.000000000000000000e+00
9.969418960244648131e-01
1.000000000000000000e+00
0.000000000000000000e+00
0.000000000000000000e+00
0.000000000000000000e+00
0.000000000000000000e+00
0.000000000000000000e+00
0.000000000000000000e+00
0.000000000000000000e+00
3.058103975535168221e-03
9.174311926605505096e-03
3.975535168195718644e-02
7.125382262996942107e-01
1.000000000000000000e+00
6.666666666666666297e-01
7.033639143730886500e-01
9.877675840978593635e-01
9.877675840978593635e-01
1.000000000000000000e+00
4.159021406727828607e-01
0.000000000000000000e+00
5.504587155963303058e-02
7.951070336391437288e-02
2.752293577981651529e-02
2.446483180428134577e-02
0.000000000000000000e+00
0.000000000000000000e+00
9.174311926605505096e-03
1.223241590214067288e-02
1.284403669724770714e-01
5.474006116207951189e-01
1.000000000000000000e+00
