# Supplementary material for: Effect of Ca2+ on the promiscuous target-protein binding of calmodulin
Source: PLoS Comput Biol. 2018 Apr 3;14(4):e1006072. doi: 10.1371/journal.pcbi.1006072 (PMC5898786; doi:10.1371/journal.pcbi.1006072)
Supplement: S1 Data — (ZIP) [file pcbi.1006072.s030.zip › Data/secondary_structure/clusters/DSSP_coil_spectral_nterm_apo6.txt]

1.000000000000000000e+00
4.706790123456790209e-02
4.706790123456790209e-02
4.089506172839506293e-02
0.000000000000000000e+00
0.000000000000000000e+00
7.716049382716048954e-04
7.716049382716048954e-04
0.000000000000000000e+00
3.858024691358024477e-03
7.716049382716048954e-03
2.029320987654321118e-01
9.367283950617284471e-01
9.899691358024691468e-01
9.421296296296296502e-01
9.891975308641974829e-01
9.907407407407406996e-01
9.421296296296296502e-01
9.915123456790123635e-01
9.938271604938271331e-01
9.915123456790123635e-01
5.910493827160493430e-01
2.746913580246913567e-01
1.219135802469135804e-01
4.722222222222222099e-01
4.722222222222222099e-01
4.606481481481481399e-01
1.543209876543209791e-03
7.716049382716048954e-04
0.000000000000000000e+00
0.000000000000000000e+00
1.543209876543209791e-03
2.083333333333333218e-02
6.558641975308641958e-02
5.833333333333333703e-01
9.992283950617284471e-01
9.945987654320987970e-01
9.984567901234567833e-01
1.000000000000000000e+00
1.000000000000000000e+00
6.327160493827160836e-02
6.172839506172839164e-03
3.858024691358024477e-03
7.716049382716048954e-04
0.000000000000000000e+00
0.000000000000000000e+00
7.716049382716048954e-04
2.083333333333333218e-02
1.543209876543209791e-03
7.716049382716048954e-03
8.873456790123457338e-02
1.913580246913580141e-01
2.978395061728394966e-01
5.640432098765432167e-01
9.845679012345679437e-01
9.945987654320987970e-01
1.000000000000000000e+00
1.219135802469135804e-01
2.746913580246913567e-01
5.918209876543210068e-01
0.000000000000000000e+00
0.000000000000000000e+00
0.000000000000000000e+00
7.716049382716048954e-04
0.000000000000000000e+00
0.000000000000000000e+00
7.716049382716048954e-04
3.240740740740740561e-02
1.080246913580246854e-01
2.415123456790123357e-01
4.236111111111111049e-01
5.123456790123457338e-01
6.774691358024691468e-01
8.032407407407406996e-01
9.182098765432098464e-01
8.086419753086420137e-01
7.638888888888888395e-01
9.413580246913580418e-02
4.089506172839506293e-02
6.172839506172839164e-03
4.629629629629629373e-03
0.000000000000000000e+00
1.388888888888888812e-02
1.697530864197530770e-02
2.623456790123456644e-02
4.783950617283950352e-02
3.032407407407407551e-01
3.526234567901234684e-01
1.000000000000000000e+00
1.000000000000000000e+00
1.000000000000000000e+00
1.000000000000000000e+00
1.000000000000000000e+00
1.000000000000000000e+00
1.211419753086419721e-01
2.160493827160493707e-02
3.935185185185185452e-01
6.250000000000000000e-02
6.250000000000000000e-02
6.095679012345679021e-02
0.000000000000000000e+00
0.000000000000000000e+00
0.000000000000000000e+00
0.000000000000000000e+00
3.086419753086419582e-03
2.160493827160493707e-02
6.712962962962963631e-02
4.151234567901234684e-01
9.668209876543210068e-01
9.961419753086420137e-01
9.961419753086420137e-01
1.000000000000000000e+00
1.000000000000000000e+00
2.083333333333333218e-02
2.314814814814814686e-03
1.543209876543209791e-03
0.000000000000000000e+00
0.000000000000000000e+00
0.000000000000000000e+00
0.000000000000000000e+00
0.000000000000000000e+00
3.317901234567901397e-02
1.203703703703703637e-01
7.662037037037037202e-01
8.510802469135801962e-01
4.953703703703703498e-01
5.486111111111111605e-01
9.814814814814815103e-01
9.953703703703703498e-01
9.945987654320987970e-01
2.067901234567901259e-01
2.083333333333333218e-02
1.211419753086419721e-01
1.126543209876543217e-01
1.388888888888888812e-02
1.157407407407407343e-02
5.401234567901234268e-03
1.003086419753086364e-02
2.006172839506172728e-02
2.700617283950617134e-02
8.950617283950616787e-02
6.172839506172839164e-01
1.000000000000000000e+00
