# Supplementary material for: Effect of Ca2+ on the promiscuous target-protein binding of calmodulin
Source: PLoS Comput Biol. 2018 Apr 3;14(4):e1006072. doi: 10.1371/journal.pcbi.1006072 (PMC5898786; doi:10.1371/journal.pcbi.1006072)
Supplement: S1 Data — (ZIP) [file pcbi.1006072.s030.zip › Data/secondary_structure/clusters/DSSP_hel_spectral_nterm_4cal4.txt]

0.000000000000000000e+00
2.993920972644377176e-01
7.872340425531915153e-01
8.495440729483282327e-01
9.893617021276596146e-01
1.000000000000000000e+00
1.000000000000000000e+00
1.000000000000000000e+00
9.984802431610941831e-01
9.939209726443769544e-01
9.878419452887537977e-01
9.787234042553191182e-01
9.498480243161093739e-01
9.240121580547112634e-01
4.209726443768996851e-01
0.000000000000000000e+00
0.000000000000000000e+00
0.000000000000000000e+00
0.000000000000000000e+00
0.000000000000000000e+00
0.000000000000000000e+00
0.000000000000000000e+00
0.000000000000000000e+00
0.000000000000000000e+00
9.954407294832826603e-01
9.954407294832826603e-01
9.954407294832826603e-01
9.954407294832826603e-01
1.000000000000000000e+00
1.000000000000000000e+00
1.000000000000000000e+00
9.939209726443769544e-01
9.635258358662613931e-01
9.240121580547112634e-01
5.562310030395136717e-01
0.000000000000000000e+00
0.000000000000000000e+00
0.000000000000000000e+00
0.000000000000000000e+00
0.000000000000000000e+00
9.422492401215805113e-01
9.635258358662613931e-01
9.802431610942249351e-01
9.939209726443769544e-01
9.984802431610941831e-01
9.984802431610941831e-01
9.984802431610941831e-01
9.969604863221884772e-01
9.954407294832826603e-01
9.726443768996960726e-01
8.981762917933130419e-01
0.000000000000000000e+00
0.000000000000000000e+00
0.000000000000000000e+00
0.000000000000000000e+00
0.000000000000000000e+00
0.000000000000000000e+00
0.000000000000000000e+00
0.000000000000000000e+00
0.000000000000000000e+00
1.000000000000000000e+00
1.000000000000000000e+00
1.000000000000000000e+00
1.000000000000000000e+00
9.984802431610941831e-01
9.908814589665653205e-01
9.893617021276596146e-01
9.908814589665653205e-01
9.954407294832826603e-01
9.817629179331307521e-01
9.650455927051672100e-01
9.559270516717325306e-01
4.908814589665653760e-01
4.848024316109422749e-01
4.741641337386018340e-01
4.680851063829787329e-01
4.620060790273556317e-01
4.392097264437689885e-01
9.544072948328267136e-01
9.756838905775075954e-01
1.000000000000000000e+00
1.000000000000000000e+00
1.000000000000000000e+00
1.000000000000000000e+00
1.000000000000000000e+00
9.939209726443769544e-01
9.878419452887537977e-01
9.057750759878419045e-01
0.000000000000000000e+00
0.000000000000000000e+00
0.000000000000000000e+00
0.000000000000000000e+00
0.000000000000000000e+00
0.000000000000000000e+00
0.000000000000000000e+00
0.000000000000000000e+00
0.000000000000000000e+00
9.635258358662613931e-01
9.635258358662613931e-01
9.711246200607902557e-01
9.969604863221884772e-01
1.000000000000000000e+00
1.000000000000000000e+00
1.000000000000000000e+00
1.000000000000000000e+00
9.984802431610941831e-01
9.893617021276596146e-01
8.571428571428570953e-01
0.000000000000000000e+00
0.000000000000000000e+00
0.000000000000000000e+00
0.000000000000000000e+00
0.000000000000000000e+00
9.908814589665653205e-01
9.908814589665653205e-01
9.939209726443769544e-01
1.000000000000000000e+00
1.000000000000000000e+00
1.000000000000000000e+00
1.000000000000000000e+00
1.000000000000000000e+00
1.000000000000000000e+00
9.893617021276596146e-01
9.346504559270516488e-01
0.000000000000000000e+00
0.000000000000000000e+00
0.000000000000000000e+00
0.000000000000000000e+00
0.000000000000000000e+00
0.000000000000000000e+00
0.000000000000000000e+00
0.000000000000000000e+00
0.000000000000000000e+00
9.984802431610941831e-01
9.984802431610941831e-01
9.984802431610941831e-01
1.000000000000000000e+00
9.954407294832826603e-01
9.863221884498479808e-01
9.848024316109422749e-01
6.474164133738601334e-01
5.167173252279635282e-02
0.000000000000000000e+00
