# Supplementary material for: Effect of Ca2+ on the promiscuous target-protein binding of calmodulin
Source: PLoS Comput Biol. 2018 Apr 3;14(4):e1006072. doi: 10.1371/journal.pcbi.1006072 (PMC5898786; doi:10.1371/journal.pcbi.1006072)
Supplement: S1 Data — (ZIP) [file pcbi.1006072.s030.zip › Data/secondary_structure/clusters/DSSP_hel_spectral_nterm_4cal5.txt]

0.000000000000000000e+00
0.000000000000000000e+00
0.000000000000000000e+00
0.000000000000000000e+00
3.517587939698492427e-02
4.020100502512562873e-02
4.020100502512562873e-02
9.849246231155779352e-01
9.849246231155779352e-01
9.597989949748744198e-01
9.597989949748744198e-01
1.000000000000000000e+00
1.000000000000000000e+00
1.000000000000000000e+00
7.437185929648241212e-01
0.000000000000000000e+00
0.000000000000000000e+00
0.000000000000000000e+00
0.000000000000000000e+00
0.000000000000000000e+00
0.000000000000000000e+00
0.000000000000000000e+00
0.000000000000000000e+00
0.000000000000000000e+00
9.748743718592964846e-01
9.748743718592964846e-01
9.899497487437185494e-01
9.849246231155779352e-01
1.000000000000000000e+00
1.000000000000000000e+00
1.000000000000000000e+00
1.000000000000000000e+00
1.000000000000000000e+00
9.597989949748744198e-01
6.180904522613065444e-01
0.000000000000000000e+00
0.000000000000000000e+00
0.000000000000000000e+00
0.000000000000000000e+00
0.000000000000000000e+00
9.798994974874372099e-01
9.798994974874372099e-01
9.899497487437185494e-01
9.748743718592964846e-01
9.849246231155779352e-01
9.849246231155779352e-01
1.000000000000000000e+00
9.899497487437185494e-01
9.396984924623115187e-01
9.346733668341709045e-01
8.442211055276381826e-01
0.000000000000000000e+00
0.000000000000000000e+00
0.000000000000000000e+00
0.000000000000000000e+00
0.000000000000000000e+00
0.000000000000000000e+00
0.000000000000000000e+00
0.000000000000000000e+00
0.000000000000000000e+00
1.000000000000000000e+00
1.000000000000000000e+00
1.000000000000000000e+00
1.000000000000000000e+00
1.000000000000000000e+00
9.949748743718592747e-01
9.949748743718592747e-01
9.949748743718592747e-01
1.000000000000000000e+00
1.000000000000000000e+00
9.949748743718592747e-01
9.949748743718592747e-01
9.547738693467336946e-01
9.346733668341709045e-01
9.145728643216080034e-01
9.145728643216080034e-01
8.492462311557789079e-01
6.783919597989950256e-01
9.547738693467336946e-01
1.000000000000000000e+00
1.000000000000000000e+00
1.000000000000000000e+00
1.000000000000000000e+00
1.000000000000000000e+00
1.000000000000000000e+00
9.949748743718592747e-01
9.849246231155779352e-01
9.246231155778894539e-01
0.000000000000000000e+00
0.000000000000000000e+00
0.000000000000000000e+00
0.000000000000000000e+00
0.000000000000000000e+00
0.000000000000000000e+00
0.000000000000000000e+00
0.000000000000000000e+00
0.000000000000000000e+00
9.949748743718592747e-01
9.949748743718592747e-01
9.949748743718592747e-01
1.000000000000000000e+00
1.000000000000000000e+00
1.000000000000000000e+00
1.000000000000000000e+00
1.000000000000000000e+00
1.000000000000000000e+00
9.949748743718592747e-01
9.045226130653266639e-01
0.000000000000000000e+00
0.000000000000000000e+00
0.000000000000000000e+00
0.000000000000000000e+00
0.000000000000000000e+00
1.000000000000000000e+00
1.000000000000000000e+00
1.000000000000000000e+00
1.000000000000000000e+00
1.000000000000000000e+00
1.000000000000000000e+00
1.000000000000000000e+00
1.000000000000000000e+00
1.000000000000000000e+00
9.899497487437185494e-01
9.648241206030150341e-01
0.000000000000000000e+00
0.000000000000000000e+00
0.000000000000000000e+00
0.000000000000000000e+00
0.000000000000000000e+00
0.000000000000000000e+00
0.000000000000000000e+00
0.000000000000000000e+00
0.000000000000000000e+00
1.000000000000000000e+00
1.000000000000000000e+00
1.000000000000000000e+00
1.000000000000000000e+00
9.547738693467336946e-01
9.246231155778894539e-01
9.246231155778894539e-01
5.979899497487437543e-01
6.030150753768843963e-02
0.000000000000000000e+00
