# Supplementary material for: Effect of Ca2+ on the promiscuous target-protein binding of calmodulin
Source: PLoS Comput Biol. 2018 Apr 3;14(4):e1006072. doi: 10.1371/journal.pcbi.1006072 (PMC5898786; doi:10.1371/journal.pcbi.1006072)
Supplement: S1 Data — (ZIP) [file pcbi.1006072.s030.zip › Data/secondary_structure/clusters/DSSP_coil_spectral_nterm_apo7.txt]

1.000000000000000000e+00
1.766304347826086821e-02
1.222826086956521792e-02
5.434782608695652023e-03
0.000000000000000000e+00
0.000000000000000000e+00
0.000000000000000000e+00
0.000000000000000000e+00
0.000000000000000000e+00
2.717391304347826012e-03
5.434782608695652023e-03
1.630434782608695607e-02
1.508152173913043514e-01
3.111413043478261087e-01
5.883152173913043237e-01
9.823369565217391353e-01
9.497282608695651884e-01
9.497282608695651884e-01
9.605978260869565410e-01
9.646739130434782705e-01
9.361413043478260532e-01
4.782608695652174058e-01
2.622282608695652439e-01
8.288043478260868901e-02
4.891304347826087029e-01
4.891304347826087029e-01
4.809782608695652439e-01
1.358695652173913006e-03
1.358695652173913006e-03
0.000000000000000000e+00
0.000000000000000000e+00
1.358695652173913006e-03
8.152173913043478035e-03
5.298913043478260809e-02
5.869565217391304879e-01
1.000000000000000000e+00
1.000000000000000000e+00
1.000000000000000000e+00
1.000000000000000000e+00
1.000000000000000000e+00
1.630434782608695607e-02
1.222826086956521792e-02
8.152173913043478035e-03
2.717391304347826012e-03
0.000000000000000000e+00
0.000000000000000000e+00
0.000000000000000000e+00
0.000000000000000000e+00
0.000000000000000000e+00
0.000000000000000000e+00
1.086956521739130405e-02
9.103260869565217572e-02
1.970108695652173780e-01
5.271739130434782705e-01
9.130434782608695121e-01
9.945652173913043237e-01
1.000000000000000000e+00
8.288043478260868901e-02
2.622282608695652439e-01
4.809782608695652439e-01
0.000000000000000000e+00
0.000000000000000000e+00
0.000000000000000000e+00
1.494565217391304393e-02
2.717391304347826012e-03
0.000000000000000000e+00
0.000000000000000000e+00
4.211956521739130405e-02
4.483695652173912832e-02
1.086956521739130405e-01
2.404891304347826220e-01
4.660326086956521618e-01
7.119565217391304879e-01
8.804347826086956763e-01
8.790760869565217295e-01
8.192934782608695121e-01
7.228260869565217295e-01
2.649456521739130266e-01
1.752717391304347838e-01
4.619565217391304046e-02
6.793478260869565029e-03
1.358695652173913006e-03
4.076086956521739017e-03
6.793478260869565029e-03
6.793478260869565029e-03
2.717391304347826012e-02
2.608695652173912971e-01
3.532608695652174058e-01
9.986413043478260532e-01
1.000000000000000000e+00
1.000000000000000000e+00
1.000000000000000000e+00
1.000000000000000000e+00
1.000000000000000000e+00
2.038043478260869457e-01
5.298913043478260809e-02
4.755434782608695676e-01
4.483695652173912832e-02
4.483695652173912832e-02
3.940217391304347977e-02
4.076086956521739017e-03
5.434782608695652023e-03
5.434782608695652023e-03
9.510869565217391908e-03
5.570652173913043237e-02
1.399456521739130543e-01
2.146739130434782705e-01
5.706521739130434590e-01
9.687500000000000000e-01
9.891304347826086474e-01
9.918478260869565410e-01
9.986413043478260532e-01
1.000000000000000000e+00
9.510869565217391908e-03
9.510869565217391908e-03
8.152173913043478035e-03
0.000000000000000000e+00
0.000000000000000000e+00
0.000000000000000000e+00
0.000000000000000000e+00
1.358695652173913006e-03
3.804347826086956763e-02
1.059782608695652162e-01
6.059782608695651884e-01
5.937500000000000000e-01
6.807065217391304879e-01
6.616847826086956763e-01
9.836956521739130821e-01
9.877717391304348116e-01
9.877717391304348116e-01
3.777173913043478382e-01
2.989130434782608786e-02
2.010869565217391353e-01
6.250000000000000000e-02
9.510869565217391908e-03
8.152173913043478035e-03
5.434782608695652023e-03
0.000000000000000000e+00
0.000000000000000000e+00
0.000000000000000000e+00
1.494565217391304393e-02
5.461956521739130821e-01
1.000000000000000000e+00
