# Supplementary material for: Effect of Ca2+ on the promiscuous target-protein binding of calmodulin
Source: PLoS Comput Biol. 2018 Apr 3;14(4):e1006072. doi: 10.1371/journal.pcbi.1006072 (PMC5898786; doi:10.1371/journal.pcbi.1006072)
Supplement: S1 Data — (ZIP) [file pcbi.1006072.s030.zip › Data/secondary_structure/clusters/DSSP_hel_spectral_nterm_apo1.txt]

0.000000000000000000e+00
9.619321817018554599e-01
9.689699296225208203e-01
9.724888035828535005e-01
9.993602047344849471e-01
9.996801023672424735e-01
9.996801023672424735e-01
1.000000000000000000e+00
1.000000000000000000e+00
1.000000000000000000e+00
9.993602047344849471e-01
9.958413307741522669e-01
9.065898912348048233e-01
7.946257197696736663e-01
2.949456174024312483e-01
5.438259756877799125e-03
2.239283429302623297e-03
1.919385796545105497e-03
1.919385796545105497e-03
1.599488163787587914e-03
3.198976327575175829e-04
0.000000000000000000e+00
0.000000000000000000e+00
0.000000000000000000e+00
6.225207933461291976e-01
6.238003838771593035e-01
6.298784388995521955e-01
9.974408189379398992e-01
9.984005118362123676e-01
9.996801023672424735e-01
1.000000000000000000e+00
9.961612284069097933e-01
9.452975047984645274e-01
8.675623800383877038e-01
2.955854126679462457e-01
3.198976327575175829e-04
3.198976327575175829e-04
0.000000000000000000e+00
0.000000000000000000e+00
0.000000000000000000e+00
9.609724888035828805e-01
9.673704414587331879e-01
9.712092130518233946e-01
9.910428662827894808e-01
9.916826615483045337e-01
9.977607165706974257e-01
9.980806142034548412e-01
9.990403071017274206e-01
9.948816378758796874e-01
9.859245041586692793e-01
9.619321817018554599e-01
8.278950735764555313e-01
7.053742802303263337e-01
4.133077415227127127e-01
1.567498400511836351e-02
2.559181062060140663e-03
1.279590531030070331e-03
0.000000000000000000e+00
0.000000000000000000e+00
0.000000000000000000e+00
1.000000000000000000e+00
1.000000000000000000e+00
1.000000000000000000e+00
1.000000000000000000e+00
1.000000000000000000e+00
1.000000000000000000e+00
1.000000000000000000e+00
9.923224568138195867e-01
9.888035828534869065e-01
9.785668586052462814e-01
9.379398592450416405e-01
7.328854766474728333e-01
5.838131797824696045e-01
3.205374280230326445e-01
3.090211132437619690e-01
3.304542546385156876e-01
3.586052463211772401e-01
8.058221369161868708e-01
8.429302623160588315e-01
9.772872680742162865e-01
9.980806142034548412e-01
9.996801023672424735e-01
9.993602047344849471e-01
9.987204094689698941e-01
9.968010236724248463e-01
9.622520793346128753e-01
6.471529110684580699e-01
5.239923224568138194e-01
0.000000000000000000e+00
0.000000000000000000e+00
0.000000000000000000e+00
0.000000000000000000e+00
0.000000000000000000e+00
0.000000000000000000e+00
0.000000000000000000e+00
0.000000000000000000e+00
0.000000000000000000e+00
9.526551503518874142e-01
9.526551503518874142e-01
9.564939219449776209e-01
9.881637875879718536e-01
9.881637875879718536e-01
9.936020473448496926e-01
9.881637875879718536e-01
9.494561740243122605e-01
8.579654510556622427e-01
8.147792706333972790e-01
4.152271273192578160e-01
6.078055022392834725e-03
1.279590531030070331e-03
9.596928982725527486e-04
0.000000000000000000e+00
0.000000000000000000e+00
8.403710812539987307e-01
8.419705694177863631e-01
8.435700575815738844e-01
9.910428662827894808e-01
9.996801023672424735e-01
9.996801023672424735e-01
1.000000000000000000e+00
9.977607165706974257e-01
9.532949456174024672e-01
8.957133717210492563e-01
4.097888675623800325e-01
1.279590531030070331e-03
6.397952655150351657e-04
3.838771593090210994e-03
5.950095969289827258e-02
5.950095969289827258e-02
5.630198336532309805e-02
0.000000000000000000e+00
0.000000000000000000e+00
0.000000000000000000e+00
9.622520793346128753e-01
9.936020473448496926e-01
9.942418426103646345e-01
9.996801023672424735e-01
9.990403071017274206e-01
9.968010236724248463e-01
9.948816378758796874e-01
9.651311580294306136e-01
4.561740243122200944e-01
0.000000000000000000e+00
