# Supplementary material for: Effect of Ca2+ on the promiscuous target-protein binding of calmodulin
Source: PLoS Comput Biol. 2018 Apr 3;14(4):e1006072. doi: 10.1371/journal.pcbi.1006072 (PMC5898786; doi:10.1371/journal.pcbi.1006072)
Supplement: S1 Data — (ZIP) [file pcbi.1006072.s030.zip › Data/secondary_structure/clusters/DSSP_hel_spectral_nterm_apo5.txt]

0.000000000000000000e+00
9.748094133244945558e-01
9.860788863109049007e-01
9.917136228041100177e-01
9.970169042094796374e-01
1.000000000000000000e+00
1.000000000000000000e+00
1.000000000000000000e+00
1.000000000000000000e+00
9.993370898243287836e-01
9.986741796486575673e-01
9.801126947298640646e-01
9.360291680477295095e-01
7.229035465694398921e-01
2.694729864103413974e-01
2.121312562147828831e-02
1.259529333775273423e-02
4.242625124295657663e-02
4.076897580377859126e-02
3.811733510109380219e-02
3.082532316871064090e-02
0.000000000000000000e+00
0.000000000000000000e+00
0.000000000000000000e+00
4.981769970169042105e-01
4.981769970169042105e-01
5.018230029830957895e-01
9.990056347364931755e-01
9.996685449121643918e-01
1.000000000000000000e+00
1.000000000000000000e+00
1.000000000000000000e+00
9.956910838581372047e-01
9.701690420947961524e-01
3.692409678488564606e-01
9.943652635067948189e-04
9.943652635067948189e-04
0.000000000000000000e+00
0.000000000000000000e+00
0.000000000000000000e+00
9.963539940338084211e-01
9.966854491216440293e-01
9.990056347364931755e-01
9.996685449121643918e-01
9.996685449121643918e-01
9.993370898243287836e-01
9.993370898243287836e-01
9.956910838581372047e-01
9.913821677162744095e-01
9.830957905203845382e-01
9.323831620815379306e-01
8.239973483592972769e-01
7.033476963871395649e-01
4.027179317202518871e-01
4.971826317533974311e-03
9.943652635067948189e-04
3.314550878355982549e-04
0.000000000000000000e+00
0.000000000000000000e+00
0.000000000000000000e+00
9.990056347364931755e-01
9.993370898243287836e-01
9.996685449121643918e-01
9.990056347364931755e-01
1.000000000000000000e+00
1.000000000000000000e+00
9.996685449121643918e-01
9.993370898243287836e-01
9.883990719257540469e-01
9.565793834935366613e-01
8.425588332780907797e-01
7.364932051706993832e-01
3.785217103082532120e-01
1.000994365263506852e-01
3.977461054027179449e-02
5.137553861451773368e-02
1.133576400397746098e-01
7.146171693735499097e-01
8.024527676499834117e-01
9.655286708650977490e-01
9.890619821014252633e-01
9.946967185946303802e-01
9.943652635067948831e-01
9.913821677162744095e-01
9.877361617500828306e-01
9.618826648989061701e-01
6.771627444481272962e-01
6.098773616175008350e-01
1.325820351342393020e-03
0.000000000000000000e+00
0.000000000000000000e+00
0.000000000000000000e+00
0.000000000000000000e+00
0.000000000000000000e+00
0.000000000000000000e+00
0.000000000000000000e+00
0.000000000000000000e+00
9.698375870069605442e-01
9.698375870069605442e-01
9.731521378853165150e-01
9.913821677162744095e-01
9.943652635067948831e-01
9.956910838581372047e-01
9.946967185946303802e-01
9.854159761352336844e-01
9.701690420947961524e-01
9.317202519058667143e-01
5.389459728206827949e-01
1.789857474312230717e-02
1.988730527013589638e-03
9.943652635067948189e-04
0.000000000000000000e+00
0.000000000000000000e+00
9.943652635067948831e-01
9.990056347364931755e-01
1.000000000000000000e+00
1.000000000000000000e+00
1.000000000000000000e+00
1.000000000000000000e+00
1.000000000000000000e+00
9.986741796486575673e-01
9.708319522704673687e-01
8.995691083858137205e-01
3.520053032814053906e-01
9.943652635067948189e-04
7.954922108054358551e-03
1.060656281073914416e-02
4.342061650646337340e-02
3.612860457408021558e-02
3.380841895923102081e-02
0.000000000000000000e+00
0.000000000000000000e+00
0.000000000000000000e+00
9.651972157772621408e-01
9.927079880676168422e-01
9.933708982432880585e-01
9.950281736824659884e-01
9.933708982432880585e-01
9.910507126284388013e-01
9.870732515744116142e-01
9.383493536625787668e-01
3.536625787205833760e-01
0.000000000000000000e+00
