# Supplementary material for: Effect of Ca2+ on the promiscuous target-protein binding of calmodulin
Source: PLoS Comput Biol. 2018 Apr 3;14(4):e1006072. doi: 10.1371/journal.pcbi.1006072 (PMC5898786; doi:10.1371/journal.pcbi.1006072)
Supplement: S1 Data — (ZIP) [file pcbi.1006072.s030.zip › Data/secondary_structure/clusters/DSSP_coil_spectral_nterm_apo3.txt]

1.000000000000000000e+00
5.405405405405405705e-02
4.729729729729729992e-02
3.378378378378378566e-02
2.702702702702702853e-03
4.054054054054054279e-03
1.351351351351351426e-03
1.351351351351351426e-03
6.756756756756757132e-03
4.864864864864865135e-02
1.148648648648648712e-01
6.864864864864864691e-01
7.972972972972972583e-01
8.324324324324324786e-01
9.581081081081080919e-01
9.891891891891891886e-01
9.959459459459459874e-01
9.972972972972973249e-01
9.986486486486486625e-01
1.000000000000000000e+00
1.000000000000000000e+00
6.324324324324324120e-01
1.189189189189189255e-01
1.216216216216216284e-01
5.013513513513513375e-01
5.013513513513513375e-01
4.864864864864865135e-01
5.405405405405405705e-03
5.405405405405405705e-03
0.000000000000000000e+00
0.000000000000000000e+00
0.000000000000000000e+00
4.054054054054054279e-03
2.432432432432432567e-02
5.297297297297297591e-01
1.000000000000000000e+00
9.986486486486486625e-01
1.000000000000000000e+00
1.000000000000000000e+00
1.000000000000000000e+00
4.054054054054054279e-03
2.702702702702702853e-03
0.000000000000000000e+00
0.000000000000000000e+00
0.000000000000000000e+00
0.000000000000000000e+00
0.000000000000000000e+00
0.000000000000000000e+00
1.081081081081081141e-02
2.297297297297297425e-02
2.297297297297297425e-01
5.459459459459459207e-01
6.162162162162162504e-01
7.310810810810810523e-01
9.932432432432432012e-01
9.945945945945946498e-01
9.972972972972973249e-01
1.216216216216216284e-01
1.175675675675675741e-01
6.324324324324324120e-01
1.351351351351351426e-03
1.351351351351351426e-03
1.351351351351351426e-03
1.351351351351351426e-03
0.000000000000000000e+00
0.000000000000000000e+00
0.000000000000000000e+00
6.756756756756757132e-03
4.054054054054054279e-02
9.189189189189189699e-02
2.094594594594594572e-01
3.283783783783783550e-01
6.567567567567567099e-01
9.391891891891891442e-01
9.878378378378378510e-01
5.945945945945946276e-01
5.837837837837838162e-01
4.229729729729729826e-01
4.121621621621621712e-01
5.945945945945946276e-02
3.918918918918919136e-02
3.108108108108108281e-02
3.243243243243243423e-02
2.162162162162162282e-02
2.702702702702702853e-02
5.000000000000000278e-02
3.310810810810810856e-01
3.621621621621621823e-01
1.000000000000000000e+00
1.000000000000000000e+00
1.000000000000000000e+00
1.000000000000000000e+00
1.000000000000000000e+00
1.000000000000000000e+00
6.081081081081081419e-02
4.054054054054054279e-03
1.905405405405405372e-01
2.162162162162162282e-02
2.162162162162162282e-02
2.027027027027027140e-02
1.351351351351351426e-03
0.000000000000000000e+00
0.000000000000000000e+00
0.000000000000000000e+00
4.054054054054054279e-03
1.486486486486486569e-02
6.081081081081081419e-02
5.527027027027027195e-01
9.810810810810810523e-01
1.000000000000000000e+00
1.000000000000000000e+00
1.000000000000000000e+00
1.000000000000000000e+00
0.000000000000000000e+00
0.000000000000000000e+00
0.000000000000000000e+00
0.000000000000000000e+00
0.000000000000000000e+00
0.000000000000000000e+00
0.000000000000000000e+00
1.351351351351351426e-03
3.378378378378378566e-02
9.054054054054054557e-02
6.189189189189189255e-01
9.837837837837838384e-01
7.459459459459459874e-01
3.581081081081081141e-01
7.945945945945945832e-01
7.945945945945945832e-01
7.945945945945945832e-01
8.648648648648649129e-02
4.054054054054054279e-03
6.081081081081081419e-02
2.027027027027027140e-02
1.351351351351351426e-03
1.351351351351351426e-03
0.000000000000000000e+00
0.000000000000000000e+00
4.054054054054054279e-03
5.405405405405405705e-03
2.972972972972973138e-02
6.540540540540540349e-01
1.000000000000000000e+00
