# Supplementary material for: Effect of Ca2+ on the promiscuous target-protein binding of calmodulin
Source: PLoS Comput Biol. 2018 Apr 3;14(4):e1006072. doi: 10.1371/journal.pcbi.1006072 (PMC5898786; doi:10.1371/journal.pcbi.1006072)
Supplement: S1 Data — (ZIP) [file pcbi.1006072.s030.zip › Data/secondary_structure/clusters/DSSP_hel_spectral_nterm_4cal1.txt]

0.000000000000000000e+00
0.000000000000000000e+00
6.756756756756757132e-02
8.108108108108108558e-02
2.162162162162162282e-01
2.702702702702702853e-01
2.702702702702702853e-01
7.837837837837837718e-01
9.189189189189189699e-01
8.108108108108108558e-01
7.567567567567567988e-01
1.000000000000000000e+00
1.000000000000000000e+00
9.729729729729730270e-01
8.513513513513513153e-01
0.000000000000000000e+00
0.000000000000000000e+00
0.000000000000000000e+00
0.000000000000000000e+00
0.000000000000000000e+00
0.000000000000000000e+00
0.000000000000000000e+00
0.000000000000000000e+00
0.000000000000000000e+00
1.000000000000000000e+00
1.000000000000000000e+00
1.000000000000000000e+00
1.000000000000000000e+00
1.000000000000000000e+00
1.000000000000000000e+00
1.000000000000000000e+00
1.000000000000000000e+00
9.864864864864865135e-01
9.594594594594594295e-01
6.216216216216216006e-01
0.000000000000000000e+00
0.000000000000000000e+00
0.000000000000000000e+00
0.000000000000000000e+00
0.000000000000000000e+00
9.054054054054053724e-01
9.189189189189189699e-01
9.189189189189189699e-01
8.783783783783783994e-01
1.000000000000000000e+00
1.000000000000000000e+00
1.000000000000000000e+00
1.000000000000000000e+00
1.000000000000000000e+00
9.459459459459459429e-01
8.783783783783783994e-01
0.000000000000000000e+00
0.000000000000000000e+00
0.000000000000000000e+00
0.000000000000000000e+00
0.000000000000000000e+00
0.000000000000000000e+00
0.000000000000000000e+00
0.000000000000000000e+00
0.000000000000000000e+00
1.000000000000000000e+00
1.000000000000000000e+00
1.000000000000000000e+00
1.000000000000000000e+00
1.000000000000000000e+00
9.459459459459459429e-01
9.729729729729730270e-01
1.000000000000000000e+00
1.000000000000000000e+00
9.729729729729730270e-01
9.324324324324324564e-01
9.189189189189189699e-01
9.189189189189189699e-01
8.783783783783783994e-01
8.243243243243243423e-01
8.108108108108108558e-01
7.837837837837837718e-01
5.540540540540540571e-01
9.189189189189189699e-01
1.000000000000000000e+00
1.000000000000000000e+00
1.000000000000000000e+00
1.000000000000000000e+00
1.000000000000000000e+00
1.000000000000000000e+00
1.000000000000000000e+00
9.729729729729730270e-01
9.594594594594594295e-01
0.000000000000000000e+00
0.000000000000000000e+00
0.000000000000000000e+00
0.000000000000000000e+00
0.000000000000000000e+00
0.000000000000000000e+00
0.000000000000000000e+00
0.000000000000000000e+00
0.000000000000000000e+00
9.729729729729730270e-01
9.729729729729730270e-01
9.729729729729730270e-01
1.000000000000000000e+00
9.729729729729730270e-01
9.729729729729730270e-01
9.729729729729730270e-01
9.729729729729730270e-01
9.324324324324324564e-01
9.189189189189189699e-01
8.378378378378378288e-01
0.000000000000000000e+00
0.000000000000000000e+00
0.000000000000000000e+00
0.000000000000000000e+00
0.000000000000000000e+00
9.324324324324324564e-01
9.324324324324324564e-01
9.324324324324324564e-01
9.864864864864865135e-01
1.000000000000000000e+00
1.000000000000000000e+00
1.000000000000000000e+00
1.000000000000000000e+00
1.000000000000000000e+00
1.000000000000000000e+00
9.729729729729730270e-01
0.000000000000000000e+00
0.000000000000000000e+00
0.000000000000000000e+00
0.000000000000000000e+00
0.000000000000000000e+00
0.000000000000000000e+00
0.000000000000000000e+00
0.000000000000000000e+00
0.000000000000000000e+00
9.864864864864865135e-01
9.864864864864865135e-01
9.864864864864865135e-01
1.000000000000000000e+00
1.000000000000000000e+00
1.000000000000000000e+00
1.000000000000000000e+00
4.864864864864865135e-01
5.405405405405405705e-02
0.000000000000000000e+00
