# Supplementary material for: Effect of Ca2+ on the promiscuous target-protein binding of calmodulin
Source: PLoS Comput Biol. 2018 Apr 3;14(4):e1006072. doi: 10.1371/journal.pcbi.1006072 (PMC5898786; doi:10.1371/journal.pcbi.1006072)
Supplement: S1 Data — (ZIP) [file pcbi.1006072.s030.zip › Data/secondary_structure/clusters/DSSP_coil_spectral_nterm_apo2.txt]

1.000000000000000000e+00
1.225919439579684772e-02
8.756567425569176943e-03
1.751313485113835389e-03
0.000000000000000000e+00
0.000000000000000000e+00
0.000000000000000000e+00
0.000000000000000000e+00
0.000000000000000000e+00
3.502626970227670777e-03
5.253940455341506166e-03
2.802101576182136622e-02
4.763572679509632257e-01
6.339754816112084246e-01
9.194395796847635305e-01
9.947460595446584453e-01
9.982486865148861854e-01
1.000000000000000000e+00
1.000000000000000000e+00
1.000000000000000000e+00
9.982486865148861854e-01
6.217162872154116116e-01
9.982486865148861022e-02
4.378283712784588472e-02
1.208406304728546349e-01
1.208406304728546349e-01
1.190893169877408064e-01
5.253940455341506166e-03
5.253940455341506166e-03
0.000000000000000000e+00
0.000000000000000000e+00
1.576182136602451850e-02
1.961471103327495635e-01
3.747810858143607593e-01
7.092819614711033394e-01
1.000000000000000000e+00
9.894921190893170015e-01
9.947460595446584453e-01
1.000000000000000000e+00
1.000000000000000000e+00
8.231173380035025633e-02
1.576182136602451850e-02
1.401050788091068311e-02
8.756567425569176943e-03
0.000000000000000000e+00
0.000000000000000000e+00
0.000000000000000000e+00
5.253940455341506166e-03
0.000000000000000000e+00
0.000000000000000000e+00
1.751313485113835389e-03
1.926444833625218928e-02
2.014010507880910628e-01
6.129597197898424277e-01
8.248686514886164334e-01
9.982486865148861854e-01
1.000000000000000000e+00
3.502626970227670777e-02
9.807355516637478177e-02
6.339754816112084246e-01
1.751313485113835389e-03
0.000000000000000000e+00
0.000000000000000000e+00
3.502626970227670777e-03
0.000000000000000000e+00
0.000000000000000000e+00
0.000000000000000000e+00
3.152364273204903700e-02
2.101576182136602466e-02
7.530647985989491477e-02
1.506129597197898295e-01
5.534150612959719551e-01
9.019264448336252737e-01
9.457092819614710821e-01
8.581436077057793543e-01
4.605954465849387280e-01
4.378283712784588610e-01
5.078809106830122627e-02
1.751313485113835389e-02
1.751313485113835389e-03
0.000000000000000000e+00
0.000000000000000000e+00
0.000000000000000000e+00
1.751313485113835389e-03
6.830122591943957322e-02
2.171628721541155882e-01
3.467600700525393931e-01
3.782837127845884440e-01
1.000000000000000000e+00
1.000000000000000000e+00
1.000000000000000000e+00
1.000000000000000000e+00
1.000000000000000000e+00
1.000000000000000000e+00
5.779334500875656783e-02
8.756567425569176943e-03
1.646234676007005127e-01
2.802101576182136622e-02
2.802101576182136622e-02
2.626970227670753083e-02
1.751313485113835389e-03
0.000000000000000000e+00
1.751313485113835389e-03
1.225919439579684772e-02
1.243432574430823057e-01
3.660245183887915754e-01
4.185639229422066787e-01
7.898423817863398089e-01
9.894921190893170015e-01
9.894921190893170015e-01
1.000000000000000000e+00
9.982486865148861854e-01
1.000000000000000000e+00
3.502626970227670777e-03
3.502626970227670777e-03
3.502626970227670777e-03
1.751313485113835389e-03
3.502626970227670777e-03
1.576182136602451850e-02
2.802101576182136622e-02
2.311733800350262713e-01
9.807355516637478177e-02
3.204903677758318969e-01
8.476357267950963559e-01
9.439579684763572676e-01
7.565674255691768879e-01
6.007005253940455036e-01
9.947460595446584453e-01
9.894921190893170015e-01
9.929947460595446307e-01
8.406304728546409866e-02
5.253940455341506166e-03
5.604203152364273244e-02
2.101576182136602466e-02
3.502626970227670777e-03
3.502626970227670777e-03
5.253940455341506166e-03
5.253940455341506166e-03
7.005253940455341555e-03
7.005253940455341555e-03
4.378283712784588472e-02
5.674255691768826937e-01
1.000000000000000000e+00
