# Supplementary material for: Effect of Ca2+ on the promiscuous target-protein binding of calmodulin
Source: PLoS Comput Biol. 2018 Apr 3;14(4):e1006072. doi: 10.1371/journal.pcbi.1006072 (PMC5898786; doi:10.1371/journal.pcbi.1006072)
Supplement: S1 Data — (ZIP) [file pcbi.1006072.s030.zip › Data/secondary_structure/clusters/DSSP_hel_spectral_nterm_apo4.txt]

0.000000000000000000e+00
9.327217125382263330e-01
9.418960244648317826e-01
9.449541284403669694e-01
1.000000000000000000e+00
1.000000000000000000e+00
1.000000000000000000e+00
1.000000000000000000e+00
1.000000000000000000e+00
1.000000000000000000e+00
1.000000000000000000e+00
9.938837920489296263e-01
9.174311926605505096e-01
8.440366972477064689e-01
5.535168195718654927e-01
3.058103975535168221e-03
0.000000000000000000e+00
1.223241590214067288e-02
1.223241590214067288e-02
1.223241590214067288e-02
0.000000000000000000e+00
0.000000000000000000e+00
0.000000000000000000e+00
0.000000000000000000e+00
9.480122324159021563e-01
9.541284403669725300e-01
9.571865443425076059e-01
9.908256880733945504e-01
9.908256880733945504e-01
1.000000000000000000e+00
1.000000000000000000e+00
9.969418960244648131e-01
8.654434250764525549e-01
7.645259938837920544e-01
4.220183486238532344e-01
0.000000000000000000e+00
0.000000000000000000e+00
0.000000000000000000e+00
0.000000000000000000e+00
0.000000000000000000e+00
9.938837920489296263e-01
9.969418960244648131e-01
9.969418960244648131e-01
1.000000000000000000e+00
9.969418960244648131e-01
1.000000000000000000e+00
1.000000000000000000e+00
9.908256880733945504e-01
9.633027522935779796e-01
9.510703363914373432e-01
8.318042813455657214e-01
7.675840978593272412e-01
7.308868501529052208e-01
5.229357798165137350e-01
1.834862385321101019e-02
0.000000000000000000e+00
0.000000000000000000e+00
0.000000000000000000e+00
0.000000000000000000e+00
0.000000000000000000e+00
1.000000000000000000e+00
1.000000000000000000e+00
1.000000000000000000e+00
1.000000000000000000e+00
1.000000000000000000e+00
9.969418960244648131e-01
9.969418960244648131e-01
8.103975535168195243e-01
8.226299694189602718e-01
7.217125382262996602e-01
6.299694189602446093e-01
3.333333333333333148e-01
4.587155963302752548e-02
6.116207951070336442e-03
6.116207951070336442e-03
6.116207951070336442e-03
6.116207951070336442e-03
5.504587155963303058e-01
7.889908256880734383e-01
9.938837920489296263e-01
9.969418960244648131e-01
9.969418960244648131e-01
1.000000000000000000e+00
9.785932721712538029e-01
9.449541284403669694e-01
8.685015290519877418e-01
5.321100917431192956e-01
3.639143730886850170e-01
0.000000000000000000e+00
0.000000000000000000e+00
0.000000000000000000e+00
0.000000000000000000e+00
0.000000000000000000e+00
0.000000000000000000e+00
0.000000000000000000e+00
0.000000000000000000e+00
0.000000000000000000e+00
9.663608562691131665e-01
9.663608562691131665e-01
9.694189602446483534e-01
9.969418960244648131e-01
1.000000000000000000e+00
1.000000000000000000e+00
1.000000000000000000e+00
1.000000000000000000e+00
9.908256880733945504e-01
9.480122324159021563e-01
6.360856269113149830e-01
6.116207951070336442e-03
0.000000000000000000e+00
0.000000000000000000e+00
0.000000000000000000e+00
0.000000000000000000e+00
1.000000000000000000e+00
1.000000000000000000e+00
1.000000000000000000e+00
1.000000000000000000e+00
1.000000000000000000e+00
1.000000000000000000e+00
1.000000000000000000e+00
9.969418960244648131e-01
9.908256880733945504e-01
9.602446483180427927e-01
2.874617737003057893e-01
0.000000000000000000e+00
0.000000000000000000e+00
1.223241590214067288e-02
1.223241590214067288e-02
1.223241590214067288e-02
0.000000000000000000e+00
0.000000000000000000e+00
0.000000000000000000e+00
0.000000000000000000e+00
9.204892966360855855e-01
9.724770642201835402e-01
9.755351681957186161e-01
1.000000000000000000e+00
1.000000000000000000e+00
9.908256880733945504e-01
9.877675840978593635e-01
8.715596330275229286e-01
4.525993883792048811e-01
0.000000000000000000e+00
