# Supplementary material for: Effect of Ca2+ on the promiscuous target-protein binding of calmodulin
Source: PLoS Comput Biol. 2018 Apr 3;14(4):e1006072. doi: 10.1371/journal.pcbi.1006072 (PMC5898786; doi:10.1371/journal.pcbi.1006072)
Supplement: S1 Data — (ZIP) [file pcbi.1006072.s030.zip › Data/secondary_structure/clusters/DSSP_hel_spectral_nterm_apo6.txt]

0.000000000000000000e+00
9.529320987654320563e-01
9.529320987654320563e-01
9.591049382716049232e-01
1.000000000000000000e+00
1.000000000000000000e+00
9.992283950617284471e-01
9.992283950617284471e-01
1.000000000000000000e+00
9.961419753086420137e-01
9.922839506172839164e-01
7.970679012345679437e-01
4.861111111111111188e-02
4.629629629629629373e-03
4.629629629629629373e-03
9.259259259259258745e-03
9.259259259259258745e-03
6.172839506172839164e-03
7.716049382716048954e-04
0.000000000000000000e+00
0.000000000000000000e+00
0.000000000000000000e+00
0.000000000000000000e+00
0.000000000000000000e+00
5.277777777777777901e-01
5.277777777777777901e-01
5.393518518518518601e-01
9.984567901234567833e-01
9.992283950617284471e-01
1.000000000000000000e+00
1.000000000000000000e+00
9.984567901234567833e-01
9.791666666666666297e-01
9.344135802469135665e-01
4.166666666666666852e-01
7.716049382716048954e-04
0.000000000000000000e+00
0.000000000000000000e+00
0.000000000000000000e+00
0.000000000000000000e+00
9.367283950617284471e-01
9.938271604938271331e-01
9.961419753086420137e-01
9.992283950617284471e-01
1.000000000000000000e+00
1.000000000000000000e+00
9.992283950617284471e-01
9.791666666666666297e-01
9.984567901234567833e-01
9.922839506172839164e-01
9.112654320987654266e-01
8.086419753086420137e-01
7.006172839506172867e-01
4.359567901234567833e-01
1.543209876543209791e-02
3.858024691358024477e-03
0.000000000000000000e+00
0.000000000000000000e+00
0.000000000000000000e+00
0.000000000000000000e+00
1.000000000000000000e+00
1.000000000000000000e+00
1.000000000000000000e+00
9.992283950617284471e-01
1.000000000000000000e+00
1.000000000000000000e+00
9.992283950617284471e-01
9.675925925925925597e-01
8.919753086419752730e-01
7.584876543209876365e-01
5.763888888888888395e-01
4.876543209876543217e-01
3.209876543209876365e-01
1.913580246913580141e-01
8.179012345679012586e-02
1.913580246913580141e-01
2.361111111111111049e-01
9.058641975308642236e-01
9.591049382716049232e-01
9.938271604938271331e-01
9.953703703703703498e-01
1.000000000000000000e+00
9.861111111111111605e-01
9.830246913580247270e-01
9.737654320987654266e-01
9.521604938271605034e-01
6.967592592592593004e-01
6.473765432098765871e-01
0.000000000000000000e+00
0.000000000000000000e+00
0.000000000000000000e+00
0.000000000000000000e+00
0.000000000000000000e+00
0.000000000000000000e+00
0.000000000000000000e+00
0.000000000000000000e+00
0.000000000000000000e+00
9.375000000000000000e-01
9.375000000000000000e-01
9.390432098765432167e-01
1.000000000000000000e+00
1.000000000000000000e+00
1.000000000000000000e+00
1.000000000000000000e+00
9.969135802469135665e-01
9.783950617283950768e-01
9.328703703703703498e-01
5.848765432098765871e-01
3.317901234567901397e-02
3.858024691358024477e-03
3.858024691358024477e-03
0.000000000000000000e+00
0.000000000000000000e+00
9.791666666666666297e-01
9.976851851851852304e-01
9.984567901234567833e-01
1.000000000000000000e+00
1.000000000000000000e+00
1.000000000000000000e+00
1.000000000000000000e+00
1.000000000000000000e+00
9.668209876543210068e-01
8.796296296296296502e-01
2.337962962962963076e-01
0.000000000000000000e+00
1.311728395061728322e-02
1.311728395061728322e-02
1.774691358024691260e-02
4.629629629629629373e-03
4.629629629629629373e-03
0.000000000000000000e+00
0.000000000000000000e+00
0.000000000000000000e+00
8.873456790123457338e-01
9.861111111111111605e-01
9.884259259259259300e-01
9.945987654320987970e-01
9.899691358024691468e-01
9.799382716049382935e-01
9.729938271604938738e-01
9.104938271604938738e-01
3.827160493827160281e-01
0.000000000000000000e+00
