# Supplementary material for: Effect of Ca2+ on the promiscuous target-protein binding of calmodulin
Source: PLoS Comput Biol. 2018 Apr 3;14(4):e1006072. doi: 10.1371/journal.pcbi.1006072 (PMC5898786; doi:10.1371/journal.pcbi.1006072)
Supplement: S1 Data — (ZIP) [file pcbi.1006072.s030.zip › Data/secondary_structure/clusters/DSSP_hel_spectral_nterm_4cal2.txt]

0.000000000000000000e+00
2.777777777777777624e-02
2.777777777777777624e-02
3.125000000000000000e-02
6.250000000000000000e-02
6.597222222222222376e-02
6.597222222222222376e-02
9.479166666666666297e-01
9.131944444444444198e-01
9.062500000000000000e-01
9.131944444444444198e-01
9.965277777777777901e-01
9.930555555555555802e-01
9.895833333333333703e-01
9.236111111111111605e-01
0.000000000000000000e+00
0.000000000000000000e+00
0.000000000000000000e+00
0.000000000000000000e+00
0.000000000000000000e+00
0.000000000000000000e+00
0.000000000000000000e+00
0.000000000000000000e+00
0.000000000000000000e+00
9.965277777777777901e-01
9.965277777777777901e-01
1.000000000000000000e+00
1.000000000000000000e+00
1.000000000000000000e+00
1.000000000000000000e+00
1.000000000000000000e+00
1.000000000000000000e+00
1.000000000000000000e+00
9.965277777777777901e-01
6.840277777777777901e-01
0.000000000000000000e+00
0.000000000000000000e+00
0.000000000000000000e+00
0.000000000000000000e+00
0.000000000000000000e+00
1.000000000000000000e+00
1.000000000000000000e+00
1.000000000000000000e+00
1.000000000000000000e+00
1.000000000000000000e+00
1.000000000000000000e+00
1.000000000000000000e+00
1.000000000000000000e+00
9.965277777777777901e-01
9.895833333333333703e-01
9.583333333333333703e-01
0.000000000000000000e+00
0.000000000000000000e+00
0.000000000000000000e+00
0.000000000000000000e+00
0.000000000000000000e+00
0.000000000000000000e+00
0.000000000000000000e+00
0.000000000000000000e+00
0.000000000000000000e+00
9.930555555555555802e-01
9.930555555555555802e-01
9.965277777777777901e-01
9.965277777777777901e-01
9.861111111111111605e-01
9.236111111111111605e-01
9.340277777777777901e-01
9.826388888888888395e-01
9.548611111111111605e-01
1.000000000000000000e+00
1.000000000000000000e+00
9.895833333333333703e-01
9.861111111111111605e-01
9.756944444444444198e-01
9.618055555555555802e-01
9.409722222222222099e-01
8.923611111111111605e-01
1.979166666666666574e-01
9.895833333333333703e-01
1.000000000000000000e+00
1.000000000000000000e+00
1.000000000000000000e+00
1.000000000000000000e+00
1.000000000000000000e+00
9.965277777777777901e-01
9.895833333333333703e-01
9.270833333333333703e-01
8.472222222222222099e-01
0.000000000000000000e+00
0.000000000000000000e+00
0.000000000000000000e+00
0.000000000000000000e+00
0.000000000000000000e+00
0.000000000000000000e+00
0.000000000000000000e+00
0.000000000000000000e+00
0.000000000000000000e+00
1.000000000000000000e+00
1.000000000000000000e+00
1.000000000000000000e+00
1.000000000000000000e+00
1.000000000000000000e+00
1.000000000000000000e+00
1.000000000000000000e+00
1.000000000000000000e+00
1.000000000000000000e+00
9.895833333333333703e-01
8.229166666666666297e-01
0.000000000000000000e+00
0.000000000000000000e+00
0.000000000000000000e+00
0.000000000000000000e+00
0.000000000000000000e+00
1.000000000000000000e+00
1.000000000000000000e+00
1.000000000000000000e+00
1.000000000000000000e+00
1.000000000000000000e+00
1.000000000000000000e+00
1.000000000000000000e+00
1.000000000000000000e+00
1.000000000000000000e+00
9.861111111111111605e-01
9.756944444444444198e-01
0.000000000000000000e+00
0.000000000000000000e+00
0.000000000000000000e+00
0.000000000000000000e+00
0.000000000000000000e+00
0.000000000000000000e+00
0.000000000000000000e+00
0.000000000000000000e+00
0.000000000000000000e+00
9.895833333333333703e-01
9.895833333333333703e-01
9.965277777777777901e-01
1.000000000000000000e+00
9.930555555555555802e-01
9.861111111111111605e-01
9.756944444444444198e-01
6.111111111111111605e-01
2.777777777777777624e-02
0.000000000000000000e+00
