# Supplementary material for: Effect of Ca2+ on the promiscuous target-protein binding of calmodulin
Source: PLoS Comput Biol. 2018 Apr 3;14(4):e1006072. doi: 10.1371/journal.pcbi.1006072 (PMC5898786; doi:10.1371/journal.pcbi.1006072)
Supplement: S1 Data — (ZIP) [file pcbi.1006072.s030.zip › Data/secondary_structure/clusters/DSSP_hel_spectral_nterm_4cal3.txt]

0.000000000000000000e+00
1.319718551570276399e-01
4.753732623991762662e-01
5.792002745838338296e-01
9.056118071048566698e-01
9.696241633773811097e-01
9.974257765574051637e-01
9.987986957267890320e-01
9.996567702076539774e-01
9.975973914535781750e-01
9.951947829071563500e-01
9.993135404153080659e-01
9.962244722841943068e-01
9.912476402951776455e-01
8.544705680453063001e-01
0.000000000000000000e+00
0.000000000000000000e+00
0.000000000000000000e+00
0.000000000000000000e+00
0.000000000000000000e+00
0.000000000000000000e+00
0.000000000000000000e+00
0.000000000000000000e+00
0.000000000000000000e+00
9.703106229620731549e-01
9.703106229620731549e-01
9.770036039128195959e-01
9.866140380985068958e-01
9.969109318688862409e-01
9.939934786339453821e-01
9.929637892569075364e-01
9.963960871803672070e-01
9.933070190492534479e-01
9.682512442079972415e-01
6.222756135232537789e-01
0.000000000000000000e+00
0.000000000000000000e+00
0.000000000000000000e+00
0.000000000000000000e+00
0.000000000000000000e+00
9.746009953663977710e-01
9.826668954865281913e-01
9.869572678908529184e-01
9.938218637377724818e-01
9.977690063497511863e-01
9.969109318688862409e-01
9.962244722841943068e-01
9.972541616612321524e-01
9.718551570276300344e-01
9.299811223614209421e-01
8.249528059035524663e-01
0.000000000000000000e+00
0.000000000000000000e+00
0.000000000000000000e+00
0.000000000000000000e+00
0.000000000000000000e+00
0.000000000000000000e+00
0.000000000000000000e+00
0.000000000000000000e+00
0.000000000000000000e+00
9.998283851038269887e-01
9.998283851038269887e-01
1.000000000000000000e+00
1.000000000000000000e+00
9.996567702076539774e-01
9.934786339454264592e-01
9.694525484812082095e-01
9.514329843830444666e-01
9.879869572678908751e-01
9.685944740003432640e-01
9.447400034322979145e-01
9.160803157714089151e-01
9.014930495967049540e-01
8.985755963617642061e-01
8.829586408100222883e-01
8.899948515531148630e-01
8.750643555860648792e-01
8.498369658486356615e-01
9.522910588639094120e-01
9.957096275956752729e-01
9.984554659344431204e-01
9.979406212459241976e-01
9.977690063497511863e-01
9.960528573880212955e-01
9.991419255191350546e-01
9.909044105028316229e-01
9.806075167324523889e-01
8.937703792689205562e-01
0.000000000000000000e+00
0.000000000000000000e+00
0.000000000000000000e+00
0.000000000000000000e+00
0.000000000000000000e+00
0.000000000000000000e+00
0.000000000000000000e+00
0.000000000000000000e+00
0.000000000000000000e+00
9.909044105028316229e-01
9.909044105028316229e-01
9.919340998798695797e-01
9.994851553114810772e-01
9.994851553114810772e-01
9.996567702076539774e-01
9.996567702076539774e-01
9.982838510382701092e-01
9.975973914535781750e-01
9.886734168525828093e-01
8.362793890509696570e-01
8.580744808649390246e-04
0.000000000000000000e+00
0.000000000000000000e+00
0.000000000000000000e+00
0.000000000000000000e+00
9.950231680109833388e-01
9.953663978033293613e-01
9.965677020765402183e-01
9.982838510382701092e-01
9.981122361420970979e-01
9.982838510382701092e-01
9.989703106229620433e-01
9.991419255191350546e-01
9.991419255191350546e-01
9.869572678908529184e-01
9.668783250386133732e-01
3.432297923459756315e-04
0.000000000000000000e+00
0.000000000000000000e+00
0.000000000000000000e+00
0.000000000000000000e+00
0.000000000000000000e+00
0.000000000000000000e+00
0.000000000000000000e+00
0.000000000000000000e+00
9.912476402951776455e-01
9.912476402951776455e-01
9.950231680109833388e-01
9.970825467650592522e-01
9.742577655740518594e-01
9.603569589840398324e-01
9.389050969624163079e-01
6.250214518620216264e-01
5.217092843658829859e-02
0.000000000000000000e+00
