# Supplementary material for: Effect of Ca2+ on the promiscuous target-protein binding of calmodulin
Source: PLoS Comput Biol. 2018 Apr 3;14(4):e1006072. doi: 10.1371/journal.pcbi.1006072 (PMC5898786; doi:10.1371/journal.pcbi.1006072)
Supplement: S1 Data — (ZIP) [file pcbi.1006072.s030.zip › Data/secondary_structure/clusters/DSSP_hel_spectral_nterm_apo7.txt]

0.000000000000000000e+00
9.823369565217391353e-01
9.877717391304348116e-01
9.945652173913043237e-01
1.000000000000000000e+00
1.000000000000000000e+00
1.000000000000000000e+00
1.000000000000000000e+00
1.000000000000000000e+00
9.972826086956522174e-01
9.945652173913043237e-01
9.836956521739130821e-01
8.491847826086956763e-01
6.888586956521739468e-01
4.116847826086956763e-01
1.766304347826086821e-02
4.076086956521739017e-03
3.804347826086956763e-02
3.940217391304347977e-02
3.532608695652173642e-02
1.766304347826086821e-02
0.000000000000000000e+00
0.000000000000000000e+00
0.000000000000000000e+00
5.108695652173913526e-01
5.108695652173913526e-01
5.190217391304348116e-01
9.986413043478260532e-01
9.986413043478260532e-01
1.000000000000000000e+00
1.000000000000000000e+00
9.986413043478260532e-01
9.918478260869565410e-01
9.470108695652174058e-01
4.130434782608695676e-01
0.000000000000000000e+00
0.000000000000000000e+00
0.000000000000000000e+00
0.000000000000000000e+00
0.000000000000000000e+00
9.836956521739130821e-01
9.877717391304348116e-01
9.918478260869565410e-01
9.972826086956522174e-01
1.000000000000000000e+00
1.000000000000000000e+00
1.000000000000000000e+00
1.000000000000000000e+00
1.000000000000000000e+00
1.000000000000000000e+00
9.891304347826086474e-01
9.089673913043477826e-01
8.016304347826086474e-01
4.728260869565217295e-01
8.695652173913043237e-02
4.076086956521739017e-03
0.000000000000000000e+00
0.000000000000000000e+00
0.000000000000000000e+00
0.000000000000000000e+00
1.000000000000000000e+00
1.000000000000000000e+00
1.000000000000000000e+00
9.850543478260869179e-01
9.972826086956522174e-01
1.000000000000000000e+00
1.000000000000000000e+00
9.578804347826086474e-01
9.551630434782608647e-01
8.913043478260869179e-01
7.595108695652174058e-01
5.339673913043477826e-01
2.880434782608695676e-01
1.195652173913043514e-01
1.209239130434782566e-01
1.807065217391304324e-01
2.771739130434782705e-01
7.350543478260869179e-01
8.247282608695651884e-01
9.538043478260869179e-01
9.932065217391304879e-01
9.986413043478260532e-01
9.959239130434782705e-01
9.932065217391304879e-01
9.932065217391304879e-01
9.728260869565217295e-01
7.391304347826086474e-01
6.467391304347825942e-01
0.000000000000000000e+00
0.000000000000000000e+00
0.000000000000000000e+00
0.000000000000000000e+00
0.000000000000000000e+00
0.000000000000000000e+00
0.000000000000000000e+00
0.000000000000000000e+00
0.000000000000000000e+00
9.551630434782608647e-01
9.551630434782608647e-01
9.605978260869565410e-01
9.959239130434782705e-01
9.945652173913043237e-01
9.945652173913043237e-01
9.904891304347825942e-01
9.442934782608695121e-01
8.600543478260869179e-01
7.853260869565217295e-01
4.279891304347825942e-01
3.125000000000000000e-02
1.086956521739130405e-02
8.152173913043478035e-03
0.000000000000000000e+00
0.000000000000000000e+00
9.904891304347825942e-01
9.904891304347825942e-01
9.918478260869565410e-01
1.000000000000000000e+00
1.000000000000000000e+00
1.000000000000000000e+00
1.000000000000000000e+00
9.986413043478260532e-01
9.619565217391304879e-01
8.940217391304348116e-01
3.940217391304347561e-01
5.434782608695652023e-03
5.434782608695652023e-03
5.434782608695652023e-03
1.630434782608695607e-02
1.222826086956521792e-02
1.222826086956521792e-02
0.000000000000000000e+00
0.000000000000000000e+00
0.000000000000000000e+00
9.375000000000000000e-01
9.904891304347825942e-01
9.918478260869565410e-01
9.945652173913043237e-01
1.000000000000000000e+00
1.000000000000000000e+00
1.000000000000000000e+00
9.850543478260869179e-01
4.538043478260869734e-01
0.000000000000000000e+00
