# Supplementary material for: Effect of Ca2+ on the promiscuous target-protein binding of calmodulin
Source: PLoS Comput Biol. 2018 Apr 3;14(4):e1006072. doi: 10.1371/journal.pcbi.1006072 (PMC5898786; doi:10.1371/journal.pcbi.1006072)
Supplement: S1 Data — (ZIP) [file pcbi.1006072.s030.zip › Data/secondary_structure/clusters/DSSP_coil_spectral_nterm_apo1.txt]

1.000000000000000000e+00
3.806781829814459561e-02
3.103007037747920749e-02
2.751119641714651343e-02
6.397952655150351657e-04
3.198976327575175829e-04
3.198976327575175829e-04
0.000000000000000000e+00
0.000000000000000000e+00
0.000000000000000000e+00
6.397952655150351657e-04
4.158669225847728794e-03
9.341010876519513506e-02
2.053742802303263060e-01
7.050543825975688073e-01
9.936020473448496926e-01
9.977607165706974257e-01
9.955214331413947404e-01
9.974408189379398992e-01
9.984005118362123676e-01
9.996801023672424735e-01
2.501599488163787632e-01
5.534229046705054639e-02
1.285988483685220618e-01
3.774792066538707469e-01
3.761996161228406965e-01
3.701215611004478601e-01
2.559181062060140663e-03
1.599488163787587914e-03
3.198976327575175829e-04
0.000000000000000000e+00
3.838771593090210994e-03
5.470249520153550732e-02
1.324376199616122962e-01
7.044145873320537543e-01
9.996801023672424735e-01
9.996801023672424735e-01
1.000000000000000000e+00
1.000000000000000000e+00
1.000000000000000000e+00
3.902751119641714728e-02
3.262955854126679128e-02
2.879078694817658463e-02
8.957133717210493187e-03
8.317338451695457588e-03
2.239283429302623297e-03
1.919385796545105497e-03
9.596928982725527486e-04
5.118362124120281326e-03
1.407549584133077451e-02
3.806781829814459561e-02
1.721049264235444687e-01
2.946257197696737218e-01
5.866922584772872318e-01
9.843250159948816469e-01
9.974408189379398992e-01
9.980806142034548412e-01
1.285988483685220618e-01
5.534229046705054639e-02
2.514395393474088136e-01
0.000000000000000000e+00
0.000000000000000000e+00
0.000000000000000000e+00
0.000000000000000000e+00
0.000000000000000000e+00
0.000000000000000000e+00
0.000000000000000000e+00
7.677543186180421989e-03
1.119641714651311605e-02
2.143314139475368044e-02
6.206014075495841498e-02
2.671145233525271667e-01
4.161868202175303955e-01
6.794625719769673555e-01
6.909788867562379755e-01
6.695457453614843679e-01
6.413947536788228154e-01
1.941778630838131847e-01
1.570697376839411408e-01
2.271273192578374817e-02
1.919385796545105497e-03
3.198976327575175829e-04
6.397952655150351657e-04
1.279590531030070331e-03
3.198976327575175829e-03
3.774792066538707608e-02
3.528470889315419301e-01
4.760076775431861806e-01
9.996801023672424735e-01
1.000000000000000000e+00
1.000000000000000000e+00
1.000000000000000000e+00
1.000000000000000000e+00
1.000000000000000000e+00
8.317338451695457935e-02
9.277031349968010987e-03
4.149072296865003451e-01
4.734484964811260660e-02
4.734484964811260660e-02
4.350607805502239300e-02
1.183621241202815165e-02
1.183621241202815165e-02
6.397952655150351657e-03
1.183621241202815165e-02
5.054382597568778113e-02
1.404350607805502360e-01
1.852207293666026933e-01
5.847728726807421840e-01
9.923224568138195867e-01
9.987204094689698941e-01
9.990403071017274206e-01
1.000000000000000000e+00
1.000000000000000000e+00
1.596289187460012693e-01
1.580294305822136924e-01
1.564299424184261156e-01
8.957133717210493187e-03
3.198976327575175829e-04
3.198976327575175829e-04
0.000000000000000000e+00
2.239283429302623297e-03
4.670505438259756753e-02
1.042866282789507298e-01
5.902111324376199120e-01
6.276391554702495101e-01
7.613563659628919122e-01
7.207293666026871604e-01
9.398592450415866884e-01
9.404990403071017413e-01
9.436980166346768950e-01
3.493282149712091944e-01
7.997440818937939788e-03
8.317338451695457935e-02
3.774792066538707608e-02
6.397952655150351657e-03
5.758157389635316925e-03
3.198976327575175829e-04
9.596928982725527486e-04
3.198976327575175829e-03
5.118362124120281326e-03
3.486884197056942108e-02
5.438259756877799056e-01
1.000000000000000000e+00
