# Supplementary material for: Effect of Ca2+ on the promiscuous target-protein binding of calmodulin
Source: PLoS Comput Biol. 2018 Apr 3;14(4):e1006072. doi: 10.1371/journal.pcbi.1006072 (PMC5898786; doi:10.1371/journal.pcbi.1006072)
Supplement: S1 Data — (ZIP) [file pcbi.1006072.s030.zip › Data/secondary_structure/clusters/DSSP_coil_spectral_nterm_4cal6.txt]

1.000000000000000000e+00
9.008547008547008739e-01
4.991452991452991483e-01
3.572649572649572725e-01
3.076923076923077094e-02
3.418803418803418800e-03
8.547008547008547868e-03
5.128205128205128201e-03
1.196581196581196667e-02
4.786324786324786668e-02
1.282051282051281937e-01
6.495726495726496241e-02
8.034188034188034788e-02
8.376068376068375454e-02
8.427350427350427386e-01
1.000000000000000000e+00
1.000000000000000000e+00
1.000000000000000000e+00
1.000000000000000000e+00
1.000000000000000000e+00
1.000000000000000000e+00
1.000000000000000000e+00
5.282051282051282159e-01
2.307692307692307820e-01
2.717948717948717730e-01
2.717948717948717730e-01
2.615384615384615530e-01
0.000000000000000000e+00
0.000000000000000000e+00
0.000000000000000000e+00
0.000000000000000000e+00
0.000000000000000000e+00
3.418803418803418800e-03
4.957264957264957000e-02
4.683760683760683774e-01
1.000000000000000000e+00
1.000000000000000000e+00
1.000000000000000000e+00
1.000000000000000000e+00
1.000000000000000000e+00
2.478632478632478708e-01
2.444444444444444364e-01
2.427350427350427331e-01
2.222222222222222307e-02
2.564102564102564014e-02
2.393162393162393334e-02
3.076923076923077094e-02
1.709401709401709400e-03
1.367521367521367520e-02
2.735042735042735040e-02
8.888888888888889228e-02
1.000000000000000000e+00
1.000000000000000000e+00
1.000000000000000000e+00
1.000000000000000000e+00
1.000000000000000000e+00
1.000000000000000000e+00
2.307692307692307820e-01
5.282051282051282159e-01
1.000000000000000000e+00
0.000000000000000000e+00
0.000000000000000000e+00
0.000000000000000000e+00
0.000000000000000000e+00
0.000000000000000000e+00
0.000000000000000000e+00
0.000000000000000000e+00
0.000000000000000000e+00
5.128205128205128201e-03
9.230769230769231282e-02
3.880341880341880434e-01
1.709401709401709574e-02
1.709401709401709574e-02
0.000000000000000000e+00
3.418803418803418800e-03
1.538461538461538547e-02
2.393162393162393334e-02
2.564102564102564014e-02
1.196581196581196667e-02
0.000000000000000000e+00
0.000000000000000000e+00
0.000000000000000000e+00
0.000000000000000000e+00
0.000000000000000000e+00
0.000000000000000000e+00
1.538461538461538547e-02
3.931623931623931534e-02
1.008547008547008572e-01
1.000000000000000000e+00
1.000000000000000000e+00
1.000000000000000000e+00
1.000000000000000000e+00
1.000000000000000000e+00
1.000000000000000000e+00
9.179487179487179072e-01
4.444444444444444614e-02
9.418803418803418648e-01
0.000000000000000000e+00
0.000000000000000000e+00
0.000000000000000000e+00
0.000000000000000000e+00
0.000000000000000000e+00
0.000000000000000000e+00
0.000000000000000000e+00
5.128205128205128201e-03
1.367521367521367520e-02
6.837606837606838295e-02
2.598290598290598497e-01
1.000000000000000000e+00
1.000000000000000000e+00
1.000000000000000000e+00
1.000000000000000000e+00
1.000000000000000000e+00
0.000000000000000000e+00
0.000000000000000000e+00
0.000000000000000000e+00
0.000000000000000000e+00
0.000000000000000000e+00
0.000000000000000000e+00
0.000000000000000000e+00
0.000000000000000000e+00
3.418803418803418800e-03
1.709401709401709574e-02
5.982905982905983161e-02
1.000000000000000000e+00
1.000000000000000000e+00
1.000000000000000000e+00
1.000000000000000000e+00
1.000000000000000000e+00
1.000000000000000000e+00
9.418803418803418648e-01
4.444444444444444614e-02
9.179487179487179072e-01
0.000000000000000000e+00
0.000000000000000000e+00
0.000000000000000000e+00
0.000000000000000000e+00
1.709401709401709400e-03
3.418803418803418800e-03
5.128205128205128201e-03
2.564102564102563875e-01
9.111111111111110938e-01
1.000000000000000000e+00
