# Supplementary material for: Effect of Ca2+ on the promiscuous target-protein binding of calmodulin
Source: PLoS Comput Biol. 2018 Apr 3;14(4):e1006072. doi: 10.1371/journal.pcbi.1006072 (PMC5898786; doi:10.1371/journal.pcbi.1006072)
Supplement: S1 Data — (ZIP) [file pcbi.1006072.s030.zip › Data/secondary_structure/clusters/DSSP_coil_spectral_nterm_4cal5.txt]

1.000000000000000000e+00
1.000000000000000000e+00
1.000000000000000000e+00
1.000000000000000000e+00
9.648241206030150341e-01
9.597989949748744198e-01
9.597989949748744198e-01
1.507537688442210991e-02
1.507537688442210991e-02
4.020100502512562873e-02
4.020100502512562873e-02
0.000000000000000000e+00
0.000000000000000000e+00
0.000000000000000000e+00
2.562814070351758788e-01
1.000000000000000000e+00
1.000000000000000000e+00
1.000000000000000000e+00
1.000000000000000000e+00
1.000000000000000000e+00
1.000000000000000000e+00
9.698492462311557594e-01
5.025125628140703765e-02
9.648241206030150341e-01
2.512562814070351883e-02
2.512562814070351883e-02
1.005025125628140718e-02
1.507537688442210991e-02
0.000000000000000000e+00
0.000000000000000000e+00
0.000000000000000000e+00
0.000000000000000000e+00
0.000000000000000000e+00
4.020100502512562873e-02
3.819095477386934556e-01
1.000000000000000000e+00
1.000000000000000000e+00
1.000000000000000000e+00
1.000000000000000000e+00
1.000000000000000000e+00
2.010050251256281437e-02
2.010050251256281437e-02
1.005025125628140718e-02
2.512562814070351883e-02
1.507537688442210991e-02
1.507537688442210991e-02
0.000000000000000000e+00
1.005025125628140718e-02
6.030150753768843963e-02
6.532663316582915103e-02
1.557788944723618174e-01
1.000000000000000000e+00
1.000000000000000000e+00
1.000000000000000000e+00
1.000000000000000000e+00
1.000000000000000000e+00
1.000000000000000000e+00
9.648241206030150341e-01
5.025125628140703765e-02
9.698492462311557594e-01
0.000000000000000000e+00
0.000000000000000000e+00
0.000000000000000000e+00
0.000000000000000000e+00
0.000000000000000000e+00
5.025125628140703592e-03
5.025125628140703592e-03
5.025125628140703592e-03
0.000000000000000000e+00
0.000000000000000000e+00
5.025125628140703592e-03
5.025125628140703592e-03
4.522613065326633319e-02
6.532663316582915103e-02
8.542713567839195499e-02
8.542713567839195499e-02
1.507537688442210921e-01
3.216080402010050299e-01
4.522613065326633319e-02
0.000000000000000000e+00
0.000000000000000000e+00
0.000000000000000000e+00
0.000000000000000000e+00
0.000000000000000000e+00
0.000000000000000000e+00
5.025125628140703592e-03
1.507537688442210991e-02
7.537688442211054607e-02
1.000000000000000000e+00
1.000000000000000000e+00
1.000000000000000000e+00
1.000000000000000000e+00
1.000000000000000000e+00
1.000000000000000000e+00
9.246231155778894539e-01
5.025125628140703592e-03
9.547738693467336946e-01
5.025125628140703592e-03
5.025125628140703592e-03
5.025125628140703592e-03
0.000000000000000000e+00
0.000000000000000000e+00
0.000000000000000000e+00
0.000000000000000000e+00
0.000000000000000000e+00
0.000000000000000000e+00
5.025125628140703592e-03
9.547738693467336391e-02
1.000000000000000000e+00
1.000000000000000000e+00
1.000000000000000000e+00
1.000000000000000000e+00
1.000000000000000000e+00
0.000000000000000000e+00
0.000000000000000000e+00
0.000000000000000000e+00
0.000000000000000000e+00
0.000000000000000000e+00
0.000000000000000000e+00
0.000000000000000000e+00
0.000000000000000000e+00
0.000000000000000000e+00
1.005025125628140718e-02
3.517587939698492427e-02
1.000000000000000000e+00
1.000000000000000000e+00
1.000000000000000000e+00
1.000000000000000000e+00
1.000000000000000000e+00
1.000000000000000000e+00
9.547738693467336946e-01
5.025125628140703592e-03
9.246231155778894539e-01
0.000000000000000000e+00
0.000000000000000000e+00
0.000000000000000000e+00
0.000000000000000000e+00
4.522613065326633319e-02
7.537688442211054607e-02
7.537688442211054607e-02
4.020100502512563012e-01
9.396984924623115187e-01
1.000000000000000000e+00
