# Supplementary material for: Effect of Ca2+ on the promiscuous target-protein binding of calmodulin
Source: PLoS Comput Biol. 2018 Apr 3;14(4):e1006072. doi: 10.1371/journal.pcbi.1006072 (PMC5898786; doi:10.1371/journal.pcbi.1006072)
Supplement: S1 Data — (ZIP) [file pcbi.1006072.s030.zip › Data/secondary_structure/clusters/DSSP_hel_spectral_nterm_apo8.txt]

0.000000000000000000e+00
9.890109890109890500e-01
9.934065934065934300e-01
1.000000000000000000e+00
1.000000000000000000e+00
1.000000000000000000e+00
1.000000000000000000e+00
1.000000000000000000e+00
1.000000000000000000e+00
9.956043956043956200e-01
9.934065934065934300e-01
9.142857142857142572e-01
2.681318681318681230e-01
1.340659340659340615e-01
4.175824175824175560e-02
0.000000000000000000e+00
0.000000000000000000e+00
4.395604395604395601e-03
4.395604395604395601e-03
4.395604395604395601e-03
4.395604395604395601e-03
0.000000000000000000e+00
0.000000000000000000e+00
0.000000000000000000e+00
7.274725274725274415e-01
7.274725274725274415e-01
7.472527472527472625e-01
9.978021978021978100e-01
1.000000000000000000e+00
1.000000000000000000e+00
1.000000000000000000e+00
1.000000000000000000e+00
1.000000000000000000e+00
9.648351648351648491e-01
4.571428571428571286e-01
0.000000000000000000e+00
0.000000000000000000e+00
0.000000000000000000e+00
0.000000000000000000e+00
0.000000000000000000e+00
9.846153846153846700e-01
9.956043956043956200e-01
9.956043956043956200e-01
1.000000000000000000e+00
1.000000000000000000e+00
1.000000000000000000e+00
1.000000000000000000e+00
9.978021978021978100e-01
9.934065934065934300e-01
9.670329670329670391e-01
5.384615384615384359e-01
2.197802197802197800e-03
0.000000000000000000e+00
1.538461538461538547e-02
1.978021978021977934e-02
1.978021978021977934e-02
1.098901098901098987e-02
0.000000000000000000e+00
0.000000000000000000e+00
0.000000000000000000e+00
1.000000000000000000e+00
1.000000000000000000e+00
1.000000000000000000e+00
1.000000000000000000e+00
1.000000000000000000e+00
1.000000000000000000e+00
1.000000000000000000e+00
1.000000000000000000e+00
9.956043956043956200e-01
9.758241758241757990e-01
8.527472527472527153e-01
6.659340659340658997e-01
2.417582417582417598e-01
1.318681318681318715e-01
0.000000000000000000e+00
0.000000000000000000e+00
3.956043956043955867e-02
9.472527472527472181e-01
1.000000000000000000e+00
1.000000000000000000e+00
1.000000000000000000e+00
1.000000000000000000e+00
9.978021978021978100e-01
1.000000000000000000e+00
9.956043956043956200e-01
9.758241758241757990e-01
6.967032967032966706e-01
6.681318681318680897e-01
0.000000000000000000e+00
0.000000000000000000e+00
0.000000000000000000e+00
0.000000000000000000e+00
0.000000000000000000e+00
0.000000000000000000e+00
0.000000000000000000e+00
0.000000000000000000e+00
0.000000000000000000e+00
9.186813186813186372e-01
9.186813186813186372e-01
9.318681318681318881e-01
9.978021978021978100e-01
1.000000000000000000e+00
1.000000000000000000e+00
1.000000000000000000e+00
9.978021978021978100e-01
9.868131868131868600e-01
9.384615384615384581e-01
2.681318681318681230e-01
2.637362637362637360e-02
1.318681318681318680e-02
0.000000000000000000e+00
0.000000000000000000e+00
0.000000000000000000e+00
9.978021978021978100e-01
9.978021978021978100e-01
1.000000000000000000e+00
1.000000000000000000e+00
1.000000000000000000e+00
1.000000000000000000e+00
1.000000000000000000e+00
9.978021978021978100e-01
9.714285714285714191e-01
9.010989010989011172e-01
2.439560439560439498e-01
0.000000000000000000e+00
0.000000000000000000e+00
0.000000000000000000e+00
0.000000000000000000e+00
0.000000000000000000e+00
0.000000000000000000e+00
0.000000000000000000e+00
0.000000000000000000e+00
0.000000000000000000e+00
9.384615384615384581e-01
9.934065934065934300e-01
9.934065934065934300e-01
1.000000000000000000e+00
1.000000000000000000e+00
1.000000000000000000e+00
1.000000000000000000e+00
9.934065934065934300e-01
3.934065934065933967e-01
0.000000000000000000e+00
