# Supplementary material for: Effect of Ca2+ on the promiscuous target-protein binding of calmodulin
Source: PLoS Comput Biol. 2018 Apr 3;14(4):e1006072. doi: 10.1371/journal.pcbi.1006072 (PMC5898786; doi:10.1371/journal.pcbi.1006072)
Supplement: S1 Data — (ZIP) [file pcbi.1006072.s030.zip › Data/secondary_structure/clusters/DSSP_coil_spectral_nterm_4cal4.txt]

1.000000000000000000e+00
7.006079027355622824e-01
2.127659574468085124e-01
1.504559270516717395e-01
1.063829787234042527e-02
0.000000000000000000e+00
0.000000000000000000e+00
0.000000000000000000e+00
1.519756838905775070e-03
6.079027355623100280e-03
1.215805471124620056e-02
2.127659574468085055e-02
5.015197568389057753e-02
7.598784194528875047e-02
5.790273556231002594e-01
1.000000000000000000e+00
1.000000000000000000e+00
1.000000000000000000e+00
1.000000000000000000e+00
1.000000000000000000e+00
1.000000000000000000e+00
9.802431610942249351e-01
3.677811550151975917e-01
1.656534954407294924e-01
4.559270516717324993e-03
4.559270516717324993e-03
4.559270516717324993e-03
4.559270516717324993e-03
0.000000000000000000e+00
0.000000000000000000e+00
0.000000000000000000e+00
6.079027355623100280e-03
3.647416413373859995e-02
7.598784194528875047e-02
4.437689969604863283e-01
1.000000000000000000e+00
1.000000000000000000e+00
1.000000000000000000e+00
1.000000000000000000e+00
1.000000000000000000e+00
5.775075987841945396e-02
3.647416413373859995e-02
1.975683890577507526e-02
6.079027355623100280e-03
1.519756838905775070e-03
1.519756838905775070e-03
1.519756838905775070e-03
3.039513677811550140e-03
4.559270516717324993e-03
2.735562310030395169e-02
1.018237082066869303e-01
1.000000000000000000e+00
1.000000000000000000e+00
1.000000000000000000e+00
1.000000000000000000e+00
1.000000000000000000e+00
1.000000000000000000e+00
1.656534954407294924e-01
3.677811550151975917e-01
9.802431610942249351e-01
0.000000000000000000e+00
0.000000000000000000e+00
0.000000000000000000e+00
0.000000000000000000e+00
1.519756838905775070e-03
9.118541033434649987e-03
1.063829787234042527e-02
9.118541033434649987e-03
4.559270516717324993e-03
1.823708206686929997e-02
3.495440729483282466e-02
4.407294832826747638e-02
5.091185410334346795e-01
5.151975683890577251e-01
5.258358662613982215e-01
5.319148936170212671e-01
5.379939209726444238e-01
5.607902735562310115e-01
4.559270516717325167e-02
2.431610942249240112e-02
0.000000000000000000e+00
0.000000000000000000e+00
0.000000000000000000e+00
0.000000000000000000e+00
0.000000000000000000e+00
6.079027355623100280e-03
1.215805471124620056e-02
9.422492401215805391e-02
1.000000000000000000e+00
1.000000000000000000e+00
1.000000000000000000e+00
1.000000000000000000e+00
1.000000000000000000e+00
1.000000000000000000e+00
9.300911854103343090e-01
1.367781155015197585e-02
9.620060790273555762e-01
3.647416413373859995e-02
3.647416413373859995e-02
2.887537993920972698e-02
3.039513677811550140e-03
0.000000000000000000e+00
0.000000000000000000e+00
0.000000000000000000e+00
0.000000000000000000e+00
1.519756838905775070e-03
1.063829787234042527e-02
1.428571428571428492e-01
1.000000000000000000e+00
1.000000000000000000e+00
1.000000000000000000e+00
1.000000000000000000e+00
1.000000000000000000e+00
9.118541033434649987e-03
9.118541033434649987e-03
6.079027355623100280e-03
0.000000000000000000e+00
0.000000000000000000e+00
0.000000000000000000e+00
0.000000000000000000e+00
0.000000000000000000e+00
0.000000000000000000e+00
1.063829787234042527e-02
6.534954407294832346e-02
1.000000000000000000e+00
1.000000000000000000e+00
1.000000000000000000e+00
1.000000000000000000e+00
1.000000000000000000e+00
1.000000000000000000e+00
9.620060790273555762e-01
1.367781155015197585e-02
9.300911854103343090e-01
1.519756838905775070e-03
1.519756838905775070e-03
1.519756838905775070e-03
0.000000000000000000e+00
4.559270516717324993e-03
1.367781155015197585e-02
1.519756838905775113e-02
3.525835866261398110e-01
9.483282674772036680e-01
1.000000000000000000e+00
