# Supplementary material for: Effect of Ca2+ on the promiscuous target-protein binding of calmodulin
Source: PLoS Comput Biol. 2018 Apr 3;14(4):e1006072. doi: 10.1371/journal.pcbi.1006072 (PMC5898786; doi:10.1371/journal.pcbi.1006072)
Supplement: S1 Data — (ZIP) [file pcbi.1006072.s030.zip › Data/secondary_structure/clusters/DSSP_coil_spectral_nterm_4cal3.txt]

1.000000000000000000e+00
8.680281448429724156e-01
5.246267376008237893e-01
4.207997254161661149e-01
9.438819289514330246e-02
3.037583662261884171e-02
2.574223442594817182e-03
1.201304273210914656e-03
3.432297923459756315e-04
2.402608546421829312e-03
4.805217092843658624e-03
6.864595846919512630e-04
3.775527715805731838e-03
8.752359704822378766e-03
1.455294319546936721e-01
1.000000000000000000e+00
1.000000000000000000e+00
1.000000000000000000e+00
1.000000000000000000e+00
1.000000000000000000e+00
1.000000000000000000e+00
9.008065900120130198e-01
1.252788742062811017e-02
9.593272696070018757e-01
2.968937703792689370e-02
2.968937703792689370e-02
2.299639608718036590e-02
1.338596190149305039e-02
3.089068131113780792e-03
6.006521366054573714e-03
7.036210743092500067e-03
3.603912819632743968e-03
6.692980950746525194e-03
3.174875579200274467e-02
3.777243864767461656e-01
1.000000000000000000e+00
1.000000000000000000e+00
1.000000000000000000e+00
1.000000000000000000e+00
1.000000000000000000e+00
2.539900463360219782e-02
1.733310451347177053e-02
1.304273210914707465e-02
6.178136262227561584e-03
2.230993650248841442e-03
3.089068131113780792e-03
3.775527715805731838e-03
2.745838338767805052e-03
2.814484297237000027e-02
7.001887763857903013e-02
1.750471940964475615e-01
1.000000000000000000e+00
1.000000000000000000e+00
1.000000000000000000e+00
1.000000000000000000e+00
1.000000000000000000e+00
1.000000000000000000e+00
9.593272696070018757e-01
1.252788742062811017e-02
9.008065900120130198e-01
1.716148961729878158e-04
1.716148961729878158e-04
0.000000000000000000e+00
0.000000000000000000e+00
3.432297923459756315e-04
6.521366054573537324e-03
3.054745151879183218e-02
4.856701561695555419e-02
1.201304273210914743e-02
3.140552599965677066e-02
5.525999656770207852e-02
8.391968422859104326e-02
9.850695040329500440e-02
1.014244036382357939e-01
1.170413591899776840e-01
1.100051484468851926e-01
1.249356444139351346e-01
1.501630341513643385e-01
4.770894113609061571e-02
4.290372404324695015e-03
1.544534065556890396e-03
2.059378754075853572e-03
2.230993650248841442e-03
3.947142611978720142e-03
8.580744808649390246e-04
9.095589497168354506e-03
1.939248326754762150e-02
1.062296207310794577e-01
1.000000000000000000e+00
1.000000000000000000e+00
1.000000000000000000e+00
1.000000000000000000e+00
1.000000000000000000e+00
1.000000000000000000e+00
9.148790114981980581e-01
9.610434185687317249e-03
9.437103140552599578e-01
9.095589497168354506e-03
9.095589497168354506e-03
8.065900120130427287e-03
5.148446885189633931e-04
5.148446885189633931e-04
3.432297923459756315e-04
3.432297923459756315e-04
1.716148961729878049e-03
2.402608546421829312e-03
1.132658314741719595e-02
1.637206109490303707e-01
9.991419255191350546e-01
1.000000000000000000e+00
1.000000000000000000e+00
1.000000000000000000e+00
1.000000000000000000e+00
4.976831989016646494e-03
4.633602196670670754e-03
3.432297923459756098e-03
1.716148961729878049e-03
1.887763857902865919e-03
1.716148961729878049e-03
1.029689377037926786e-03
8.580744808649390246e-04
8.580744808649390246e-04
1.304273210914707465e-02
3.312167496138664763e-02
9.996567702076539774e-01
1.000000000000000000e+00
1.000000000000000000e+00
1.000000000000000000e+00
1.000000000000000000e+00
1.000000000000000000e+00
9.437103140552599578e-01
9.610434185687317249e-03
9.148790114981980581e-01
8.752359704822378766e-03
8.752359704822378766e-03
4.976831989016646494e-03
2.917453234940792922e-03
2.574223442594817182e-02
3.964304101596018842e-02
6.109490303758366436e-02
3.749785481379783736e-01
9.478290715634116737e-01
1.000000000000000000e+00
