# Supplementary material for: Effect of Ca2+ on the promiscuous target-protein binding of calmodulin
Source: PLoS Comput Biol. 2018 Apr 3;14(4):e1006072. doi: 10.1371/journal.pcbi.1006072 (PMC5898786; doi:10.1371/journal.pcbi.1006072)
Supplement: S1 Data — (ZIP) [file pcbi.1006072.s030.zip › Data/secondary_structure/clusters/DSSP_coil_spectral_nterm_apo8.txt]

1.000000000000000000e+00
1.098901098901098987e-02
6.593406593406593401e-03
0.000000000000000000e+00
0.000000000000000000e+00
0.000000000000000000e+00
0.000000000000000000e+00
0.000000000000000000e+00
0.000000000000000000e+00
4.395604395604395601e-03
6.593406593406593401e-03
8.571428571428571508e-02
7.318681318681318215e-01
8.659340659340659663e-01
9.582417582417582791e-01
1.000000000000000000e+00
1.000000000000000000e+00
9.934065934065934300e-01
9.956043956043956200e-01
9.956043956043956200e-01
9.956043956043956200e-01
9.208791208791208271e-01
1.648351648351648324e-01
3.274725274725274748e-01
2.725274725274725030e-01
2.725274725274725030e-01
2.527472527472527375e-01
2.197802197802197800e-03
0.000000000000000000e+00
0.000000000000000000e+00
0.000000000000000000e+00
0.000000000000000000e+00
0.000000000000000000e+00
3.516483516483516480e-02
5.428571428571428159e-01
1.000000000000000000e+00
1.000000000000000000e+00
1.000000000000000000e+00
1.000000000000000000e+00
1.000000000000000000e+00
1.538461538461538547e-02
4.395604395604395601e-03
4.395604395604395601e-03
0.000000000000000000e+00
0.000000000000000000e+00
0.000000000000000000e+00
0.000000000000000000e+00
2.197802197802197800e-03
6.593406593406593401e-03
3.296703296703296787e-02
4.615384615384615641e-01
9.978021978021978100e-01
1.000000000000000000e+00
9.670329670329670391e-01
9.802197802197801790e-01
9.802197802197801790e-01
9.890109890109890500e-01
3.186813186813186594e-01
1.648351648351648324e-01
9.252747252747253182e-01
0.000000000000000000e+00
0.000000000000000000e+00
0.000000000000000000e+00
0.000000000000000000e+00
0.000000000000000000e+00
0.000000000000000000e+00
0.000000000000000000e+00
0.000000000000000000e+00
4.395604395604395601e-03
2.417582417582417667e-02
1.472527472527472570e-01
3.340659340659340448e-01
7.582417582417582125e-01
8.681318681318681563e-01
1.000000000000000000e+00
1.000000000000000000e+00
9.604395604395604691e-01
5.274725274725274721e-02
0.000000000000000000e+00
0.000000000000000000e+00
0.000000000000000000e+00
0.000000000000000000e+00
2.197802197802197800e-03
0.000000000000000000e+00
4.395604395604395601e-03
2.417582417582417667e-02
3.032967032967032739e-01
3.318681318681318548e-01
1.000000000000000000e+00
1.000000000000000000e+00
9.978021978021978100e-01
1.000000000000000000e+00
1.000000000000000000e+00
1.000000000000000000e+00
2.417582417582417667e-02
1.098901098901098987e-02
4.263736263736263576e-01
8.131868131868132121e-02
8.131868131868132121e-02
6.813186813186812574e-02
2.197802197802197800e-03
0.000000000000000000e+00
0.000000000000000000e+00
0.000000000000000000e+00
2.197802197802197800e-03
1.318681318681318680e-02
6.153846153846154188e-02
7.318681318681318215e-01
9.736263736263736090e-01
9.868131868131868600e-01
1.000000000000000000e+00
1.000000000000000000e+00
1.000000000000000000e+00
2.197802197802197800e-03
2.197802197802197800e-03
0.000000000000000000e+00
0.000000000000000000e+00
0.000000000000000000e+00
0.000000000000000000e+00
0.000000000000000000e+00
2.197802197802197800e-03
2.857142857142857054e-02
9.890109890109889668e-02
7.560439560439560225e-01
1.000000000000000000e+00
4.351648351648351731e-01
5.714285714285713969e-01
1.000000000000000000e+00
1.000000000000000000e+00
1.000000000000000000e+00
2.483516483516483575e-01
2.197802197802197800e-03
2.417582417582417667e-02
6.153846153846154188e-02
6.593406593406593401e-03
6.593406593406593401e-03
0.000000000000000000e+00
0.000000000000000000e+00
0.000000000000000000e+00
0.000000000000000000e+00
6.593406593406593401e-03
6.065934065934065478e-01
1.000000000000000000e+00
