# Supplementary material for: Effect of Ca2+ on the promiscuous target-protein binding of calmodulin
Source: PLoS Comput Biol. 2018 Apr 3;14(4):e1006072. doi: 10.1371/journal.pcbi.1006072 (PMC5898786; doi:10.1371/journal.pcbi.1006072)
Supplement: S1 Data — (ZIP) [file pcbi.1006072.s030.zip › Data/secondary_structure/clusters/DSSP_coil_spectral_nterm_4cal2.txt]

1.000000000000000000e+00
9.722222222222222099e-01
9.722222222222222099e-01
9.687500000000000000e-01
9.375000000000000000e-01
9.340277777777777901e-01
9.340277777777777901e-01
5.208333333333333565e-02
8.680555555555555247e-02
9.375000000000000000e-02
8.680555555555555247e-02
3.472222222222222029e-03
6.944444444444444059e-03
1.041666666666666609e-02
7.638888888888889506e-02
1.000000000000000000e+00
1.000000000000000000e+00
1.000000000000000000e+00
1.000000000000000000e+00
1.000000000000000000e+00
1.000000000000000000e+00
9.166666666666666297e-01
1.111111111111111049e-01
8.576388888888888395e-01
3.472222222222222029e-03
3.472222222222222029e-03
0.000000000000000000e+00
0.000000000000000000e+00
0.000000000000000000e+00
0.000000000000000000e+00
0.000000000000000000e+00
0.000000000000000000e+00
0.000000000000000000e+00
3.472222222222222029e-03
3.159722222222222099e-01
1.000000000000000000e+00
1.000000000000000000e+00
1.000000000000000000e+00
1.000000000000000000e+00
1.000000000000000000e+00
0.000000000000000000e+00
0.000000000000000000e+00
0.000000000000000000e+00
0.000000000000000000e+00
0.000000000000000000e+00
0.000000000000000000e+00
0.000000000000000000e+00
0.000000000000000000e+00
3.472222222222222029e-03
1.041666666666666609e-02
4.166666666666666435e-02
1.000000000000000000e+00
1.000000000000000000e+00
1.000000000000000000e+00
1.000000000000000000e+00
1.000000000000000000e+00
1.000000000000000000e+00
8.576388888888888395e-01
1.111111111111111049e-01
9.166666666666666297e-01
6.944444444444444059e-03
6.944444444444444059e-03
3.472222222222222029e-03
3.472222222222222029e-03
1.388888888888888812e-02
7.638888888888889506e-02
6.597222222222222376e-02
1.736111111111111188e-02
4.513888888888888812e-02
0.000000000000000000e+00
0.000000000000000000e+00
1.041666666666666609e-02
1.388888888888888812e-02
2.430555555555555594e-02
3.819444444444444753e-02
5.902777777777777624e-02
1.076388888888888951e-01
8.020833333333333703e-01
1.041666666666666609e-02
0.000000000000000000e+00
0.000000000000000000e+00
0.000000000000000000e+00
0.000000000000000000e+00
0.000000000000000000e+00
3.472222222222222029e-03
1.041666666666666609e-02
7.291666666666667129e-02
1.527777777777777901e-01
1.000000000000000000e+00
1.000000000000000000e+00
1.000000000000000000e+00
1.000000000000000000e+00
1.000000000000000000e+00
1.000000000000000000e+00
9.062500000000000000e-01
3.472222222222222029e-03
9.722222222222222099e-01
0.000000000000000000e+00
0.000000000000000000e+00
0.000000000000000000e+00
0.000000000000000000e+00
0.000000000000000000e+00
0.000000000000000000e+00
0.000000000000000000e+00
0.000000000000000000e+00
0.000000000000000000e+00
1.041666666666666609e-02
1.770833333333333426e-01
1.000000000000000000e+00
1.000000000000000000e+00
1.000000000000000000e+00
1.000000000000000000e+00
1.000000000000000000e+00
0.000000000000000000e+00
0.000000000000000000e+00
0.000000000000000000e+00
0.000000000000000000e+00
0.000000000000000000e+00
0.000000000000000000e+00
0.000000000000000000e+00
0.000000000000000000e+00
0.000000000000000000e+00
1.388888888888888812e-02
2.430555555555555594e-02
1.000000000000000000e+00
1.000000000000000000e+00
1.000000000000000000e+00
1.000000000000000000e+00
1.000000000000000000e+00
1.000000000000000000e+00
9.722222222222222099e-01
3.472222222222222029e-03
9.062500000000000000e-01
1.041666666666666609e-02
1.041666666666666609e-02
3.472222222222222029e-03
0.000000000000000000e+00
6.944444444444444059e-03
1.388888888888888812e-02
2.430555555555555594e-02
3.888888888888888951e-01
9.722222222222222099e-01
1.000000000000000000e+00
