# Supplementary material for: Effect of Ca2+ on the promiscuous target-protein binding of calmodulin
Source: PLoS Comput Biol. 2018 Apr 3;14(4):e1006072. doi: 10.1371/journal.pcbi.1006072 (PMC5898786; doi:10.1371/journal.pcbi.1006072)
Supplement: S1 Data — (ZIP) [file pcbi.1006072.s030.zip › Data/secondary_structure/clusters/DSSP_coil_spectral_cterm_4cal6.txt]

1.000000000000000000e+00
9.687500000000000000e-01
8.541666666666666297e-01
7.812500000000000000e-01
2.604166666666666852e-01
2.083333333333333218e-02
1.041666666666666609e-02
1.041666666666666609e-02
3.125000000000000000e-02
5.208333333333333565e-02
5.208333333333333565e-02
0.000000000000000000e+00
1.145833333333333287e-01
1.145833333333333287e-01
5.937500000000000000e-01
1.000000000000000000e+00
1.000000000000000000e+00
1.000000000000000000e+00
1.000000000000000000e+00
1.000000000000000000e+00
1.000000000000000000e+00
9.583333333333333703e-01
5.520833333333333703e-01
4.895833333333333148e-01
1.979166666666666574e-01
1.979166666666666574e-01
1.875000000000000000e-01
0.000000000000000000e+00
0.000000000000000000e+00
0.000000000000000000e+00
0.000000000000000000e+00
0.000000000000000000e+00
1.041666666666666609e-02
3.125000000000000000e-02
4.270833333333333148e-01
1.000000000000000000e+00
1.000000000000000000e+00
1.000000000000000000e+00
1.000000000000000000e+00
1.000000000000000000e+00
1.250000000000000000e-01
1.041666666666666713e-01
1.041666666666666713e-01
4.166666666666666435e-02
0.000000000000000000e+00
0.000000000000000000e+00
0.000000000000000000e+00
0.000000000000000000e+00
2.083333333333333218e-02
5.208333333333333565e-02
8.333333333333332871e-02
1.000000000000000000e+00
1.000000000000000000e+00
1.000000000000000000e+00
1.000000000000000000e+00
1.000000000000000000e+00
1.000000000000000000e+00
4.895833333333333148e-01
5.520833333333333703e-01
9.583333333333333703e-01
0.000000000000000000e+00
0.000000000000000000e+00
0.000000000000000000e+00
0.000000000000000000e+00
0.000000000000000000e+00
0.000000000000000000e+00
0.000000000000000000e+00
0.000000000000000000e+00
0.000000000000000000e+00
2.083333333333333218e-02
4.166666666666666435e-02
5.208333333333333565e-02
7.291666666666667129e-02
6.250000000000000000e-02
7.291666666666667129e-02
1.354166666666666574e-01
1.458333333333333426e-01
1.666666666666666574e-01
1.354166666666666574e-01
0.000000000000000000e+00
0.000000000000000000e+00
0.000000000000000000e+00
0.000000000000000000e+00
0.000000000000000000e+00
0.000000000000000000e+00
3.125000000000000000e-02
1.770833333333333426e-01
2.395833333333333426e-01
1.000000000000000000e+00
1.000000000000000000e+00
1.000000000000000000e+00
1.000000000000000000e+00
1.000000000000000000e+00
1.000000000000000000e+00
1.000000000000000000e+00
4.375000000000000000e-01
9.375000000000000000e-01
0.000000000000000000e+00
0.000000000000000000e+00
0.000000000000000000e+00
0.000000000000000000e+00
4.166666666666666435e-02
4.166666666666666435e-02
4.166666666666666435e-02
1.145833333333333287e-01
1.562500000000000000e-01
3.750000000000000000e-01
6.041666666666666297e-01
9.062500000000000000e-01
1.000000000000000000e+00
1.000000000000000000e+00
1.000000000000000000e+00
9.583333333333333703e-01
1.458333333333333426e-01
1.458333333333333426e-01
1.354166666666666574e-01
9.375000000000000000e-02
8.333333333333332871e-02
8.333333333333332871e-02
2.083333333333333218e-02
2.083333333333333218e-02
2.083333333333333218e-02
7.291666666666667129e-02
2.500000000000000000e-01
1.000000000000000000e+00
1.000000000000000000e+00
1.000000000000000000e+00
1.000000000000000000e+00
1.000000000000000000e+00
1.000000000000000000e+00
9.375000000000000000e-01
4.375000000000000000e-01
1.000000000000000000e+00
0.000000000000000000e+00
0.000000000000000000e+00
0.000000000000000000e+00
0.000000000000000000e+00
0.000000000000000000e+00
0.000000000000000000e+00
1.041666666666666609e-02
2.812500000000000000e-01
9.479166666666666297e-01
1.000000000000000000e+00
