# Supplementary material for: Effect of Ca2+ on the promiscuous target-protein binding of calmodulin
Source: PLoS Comput Biol. 2018 Apr 3;14(4):e1006072. doi: 10.1371/journal.pcbi.1006072 (PMC5898786; doi:10.1371/journal.pcbi.1006072)
Supplement: S1 Data — (ZIP) [file pcbi.1006072.s030.zip › Data/secondary_structure/clusters/DSSP_coil_spectral_cterm_4cal5.txt]

1.000000000000000000e+00
8.477366255144033191e-01
3.827160493827160281e-01
3.045267489711934172e-01
1.069958847736625501e-01
5.349794238683127506e-02
1.646090534979424008e-02
4.115226337448560021e-03
4.115226337448560021e-03
1.234567901234567833e-02
1.646090534979424008e-02
8.230452674897120041e-03
4.115226337448560021e-03
1.234567901234567833e-02
3.045267489711934172e-01
1.000000000000000000e+00
1.000000000000000000e+00
1.000000000000000000e+00
1.000000000000000000e+00
1.000000000000000000e+00
1.000000000000000000e+00
9.423868312757202048e-01
1.234567901234567833e-01
7.489711934156378925e-01
1.646090534979424008e-02
1.646090534979424008e-02
1.234567901234567833e-02
8.230452674897120041e-03
4.115226337448560021e-03
4.115226337448560021e-03
8.230452674897120041e-03
4.115226337448560021e-03
8.230452674897120041e-03
2.880658436213991841e-02
4.609053497942386945e-01
1.000000000000000000e+00
1.000000000000000000e+00
1.000000000000000000e+00
1.000000000000000000e+00
1.000000000000000000e+00
5.349794238683127506e-02
4.526748971193415849e-02
4.115226337448559674e-02
8.230452674897120041e-03
0.000000000000000000e+00
0.000000000000000000e+00
4.115226337448560021e-03
0.000000000000000000e+00
4.115226337448560021e-03
2.880658436213991841e-02
1.193415637860082285e-01
1.000000000000000000e+00
1.000000000000000000e+00
1.000000000000000000e+00
1.000000000000000000e+00
1.000000000000000000e+00
1.000000000000000000e+00
7.489711934156378925e-01
1.234567901234567833e-01
9.423868312757202048e-01
0.000000000000000000e+00
0.000000000000000000e+00
0.000000000000000000e+00
0.000000000000000000e+00
4.115226337448560021e-03
8.230452674897120041e-03
2.469135802469135665e-02
2.469135802469135665e-02
4.115226337448560021e-03
8.230452674897120041e-03
7.407407407407406996e-02
1.111111111111111049e-01
3.580246913580246715e-01
3.539094650205761305e-01
3.786008230452674872e-01
3.827160493827160281e-01
4.156378600823045222e-01
4.115226337448559812e-01
1.111111111111111049e-01
1.646090534979424008e-02
0.000000000000000000e+00
0.000000000000000000e+00
0.000000000000000000e+00
1.234567901234567833e-02
8.230452674897120041e-03
1.234567901234567833e-02
1.646090534979424008e-02
2.592592592592592449e-01
1.000000000000000000e+00
1.000000000000000000e+00
1.000000000000000000e+00
1.000000000000000000e+00
1.000000000000000000e+00
1.000000000000000000e+00
9.423868312757202048e-01
2.880658436213991841e-02
9.876543209876542662e-01
5.761316872427983682e-02
5.761316872427983682e-02
4.115226337448559674e-02
4.115226337448560021e-03
0.000000000000000000e+00
0.000000000000000000e+00
0.000000000000000000e+00
0.000000000000000000e+00
8.230452674897120041e-03
2.057613168724279837e-02
2.057613168724279906e-01
1.000000000000000000e+00
1.000000000000000000e+00
1.000000000000000000e+00
1.000000000000000000e+00
1.000000000000000000e+00
1.646090534979424008e-02
1.646090534979424008e-02
1.234567901234567833e-02
8.230452674897120041e-03
8.230452674897120041e-03
0.000000000000000000e+00
0.000000000000000000e+00
0.000000000000000000e+00
4.115226337448560021e-03
2.057613168724279837e-02
3.703703703703703498e-02
1.000000000000000000e+00
1.000000000000000000e+00
1.000000000000000000e+00
1.000000000000000000e+00
1.000000000000000000e+00
1.000000000000000000e+00
9.876543209876542662e-01
2.880658436213991841e-02
9.423868312757202048e-01
0.000000000000000000e+00
0.000000000000000000e+00
0.000000000000000000e+00
0.000000000000000000e+00
2.469135802469135665e-02
3.292181069958848016e-02
5.349794238683127506e-02
3.086419753086419582e-01
9.382716049382715529e-01
1.000000000000000000e+00
