# Supplementary material for: Effect of Ca2+ on the promiscuous target-protein binding of calmodulin
Source: PLoS Comput Biol. 2018 Apr 3;14(4):e1006072. doi: 10.1371/journal.pcbi.1006072 (PMC5898786; doi:10.1371/journal.pcbi.1006072)
Supplement: S1 Data — (ZIP) [file pcbi.1006072.s030.zip › Data/secondary_structure/clusters/DSSP_coil_spectral_cterm_4cal4.txt]

1.000000000000000000e+00
8.553846153846154099e-01
2.738461538461538503e-01
1.876923076923076861e-01
4.000000000000000083e-02
1.538461538461538547e-02
3.076923076923076920e-03
0.000000000000000000e+00
0.000000000000000000e+00
3.076923076923076920e-03
9.230769230769231629e-03
9.230769230769231629e-03
2.461538461538461536e-02
3.076923076923077094e-02
5.353846153846153477e-01
1.000000000000000000e+00
1.000000000000000000e+00
1.000000000000000000e+00
1.000000000000000000e+00
1.000000000000000000e+00
1.000000000000000000e+00
9.661538461538461409e-01
2.830769230769230593e-01
4.738461538461538614e-01
2.153846153846153758e-02
2.153846153846153758e-02
1.846153846153846326e-02
6.153846153846153841e-03
0.000000000000000000e+00
3.076923076923076920e-03
3.076923076923076920e-03
0.000000000000000000e+00
9.230769230769231629e-03
4.000000000000000083e-02
4.430769230769230904e-01
1.000000000000000000e+00
1.000000000000000000e+00
1.000000000000000000e+00
1.000000000000000000e+00
1.000000000000000000e+00
3.692307692307692651e-02
3.076923076923077094e-02
3.076923076923077094e-02
6.153846153846153841e-03
0.000000000000000000e+00
3.076923076923076920e-03
3.076923076923076920e-03
1.230769230769230768e-02
1.846153846153846326e-02
2.769230769230769315e-02
6.461538461538461620e-02
1.000000000000000000e+00
1.000000000000000000e+00
1.000000000000000000e+00
1.000000000000000000e+00
1.000000000000000000e+00
1.000000000000000000e+00
4.738461538461538614e-01
2.830769230769230593e-01
9.661538461538461409e-01
0.000000000000000000e+00
0.000000000000000000e+00
0.000000000000000000e+00
0.000000000000000000e+00
0.000000000000000000e+00
3.076923076923076920e-03
1.538461538461538547e-02
9.230769230769231629e-03
9.230769230769231629e-03
6.153846153846153841e-03
6.769230769230769051e-02
8.615384615384615030e-02
6.092307692307692424e-01
6.338461538461538369e-01
6.615384615384615197e-01
6.338461538461538369e-01
6.461538461538461897e-01
6.553846153846153433e-01
4.000000000000000083e-02
6.153846153846153841e-03
0.000000000000000000e+00
0.000000000000000000e+00
0.000000000000000000e+00
0.000000000000000000e+00
0.000000000000000000e+00
0.000000000000000000e+00
6.153846153846153841e-03
1.292307692307692324e-01
1.000000000000000000e+00
1.000000000000000000e+00
1.000000000000000000e+00
1.000000000000000000e+00
1.000000000000000000e+00
1.000000000000000000e+00
9.723076923076923173e-01
9.230769230769231629e-03
9.938461538461538236e-01
1.569230769230769151e-01
1.569230769230769151e-01
1.415384615384615297e-01
9.230769230769231629e-03
0.000000000000000000e+00
0.000000000000000000e+00
0.000000000000000000e+00
0.000000000000000000e+00
0.000000000000000000e+00
9.230769230769231629e-03
1.138461538461538469e-01
1.000000000000000000e+00
1.000000000000000000e+00
1.000000000000000000e+00
1.000000000000000000e+00
1.000000000000000000e+00
2.153846153846153758e-02
2.153846153846153758e-02
1.230769230769230768e-02
0.000000000000000000e+00
3.076923076923076920e-03
6.153846153846153841e-03
1.230769230769230768e-02
9.230769230769231629e-03
6.153846153846153841e-03
1.230769230769230768e-02
1.230769230769230838e-01
9.938461538461538236e-01
1.000000000000000000e+00
1.000000000000000000e+00
1.000000000000000000e+00
1.000000000000000000e+00
1.000000000000000000e+00
9.938461538461538236e-01
9.230769230769231629e-03
9.723076923076923173e-01
0.000000000000000000e+00
0.000000000000000000e+00
0.000000000000000000e+00
3.076923076923076920e-03
6.153846153846153841e-03
4.000000000000000083e-02
4.615384615384615641e-02
3.046153846153846212e-01
9.538461538461538991e-01
1.000000000000000000e+00
