# Supplementary material for: Effect of Ca2+ on the promiscuous target-protein binding of calmodulin
Source: PLoS Comput Biol. 2018 Apr 3;14(4):e1006072. doi: 10.1371/journal.pcbi.1006072 (PMC5898786; doi:10.1371/journal.pcbi.1006072)
Supplement: S1 Data — (ZIP) [file pcbi.1006072.s030.zip › Data/secondary_structure/clusters/DSSP_coil_spectral_cterm_4cal1.txt]

1.000000000000000000e+00
8.465608465608465139e-01
4.920634920634920362e-01
3.835978835978836043e-01
1.137566137566137503e-01
7.142857142857142461e-02
3.439153439153438963e-02
2.645502645502645356e-03
5.291005291005290712e-03
1.851851851851851749e-02
3.703703703703703498e-02
5.291005291005290712e-03
1.851851851851851749e-02
2.645502645502645356e-02
1.957671957671957563e-01
1.000000000000000000e+00
1.000000000000000000e+00
1.000000000000000000e+00
1.000000000000000000e+00
1.000000000000000000e+00
1.000000000000000000e+00
8.809523809523809312e-01
6.878306878306877925e-02
8.518518518518518601e-01
3.174603174603174427e-02
3.174603174603174427e-02
2.910052910052909891e-02
5.291005291005290712e-03
0.000000000000000000e+00
0.000000000000000000e+00
0.000000000000000000e+00
0.000000000000000000e+00
5.291005291005290712e-03
2.645502645502645356e-02
3.941798941798941858e-01
1.000000000000000000e+00
1.000000000000000000e+00
1.000000000000000000e+00
1.000000000000000000e+00
1.000000000000000000e+00
3.174603174603174427e-02
2.645502645502645356e-02
1.851851851851851749e-02
7.936507936507936067e-03
0.000000000000000000e+00
0.000000000000000000e+00
7.936507936507936067e-03
0.000000000000000000e+00
5.291005291005290712e-03
5.820105820105819783e-02
1.322751322751322678e-01
1.000000000000000000e+00
1.000000000000000000e+00
1.000000000000000000e+00
1.000000000000000000e+00
1.000000000000000000e+00
1.000000000000000000e+00
8.518518518518518601e-01
6.878306878306877925e-02
8.809523809523809312e-01
0.000000000000000000e+00
0.000000000000000000e+00
0.000000000000000000e+00
0.000000000000000000e+00
0.000000000000000000e+00
1.587301587301587213e-02
3.968253968253968034e-02
2.645502645502645356e-02
1.058201058201058142e-02
1.322751322751322678e-02
4.232804232804232569e-02
7.671957671957671532e-02
1.349206349206349131e-01
1.455026455026454946e-01
1.693121693121693028e-01
1.666666666666666574e-01
2.063492063492063378e-01
2.724867724867724994e-01
7.142857142857142461e-02
7.936507936507936067e-03
5.291005291005290712e-03
5.291005291005290712e-03
7.936507936507936067e-03
7.936507936507936067e-03
0.000000000000000000e+00
5.291005291005290712e-03
1.058201058201058142e-02
2.566137566137566273e-01
1.000000000000000000e+00
1.000000000000000000e+00
1.000000000000000000e+00
1.000000000000000000e+00
1.000000000000000000e+00
1.000000000000000000e+00
9.444444444444444198e-01
6.613756613756613389e-02
9.682539682539682557e-01
7.936507936507936067e-03
7.936507936507936067e-03
5.291005291005290712e-03
0.000000000000000000e+00
0.000000000000000000e+00
0.000000000000000000e+00
0.000000000000000000e+00
0.000000000000000000e+00
0.000000000000000000e+00
1.851851851851851749e-02
1.666666666666666574e-01
1.000000000000000000e+00
1.000000000000000000e+00
1.000000000000000000e+00
1.000000000000000000e+00
1.000000000000000000e+00
5.291005291005290712e-03
5.291005291005290712e-03
5.291005291005290712e-03
0.000000000000000000e+00
0.000000000000000000e+00
0.000000000000000000e+00
0.000000000000000000e+00
0.000000000000000000e+00
0.000000000000000000e+00
1.058201058201058142e-02
5.555555555555555247e-02
1.000000000000000000e+00
1.000000000000000000e+00
1.000000000000000000e+00
1.000000000000000000e+00
1.000000000000000000e+00
1.000000000000000000e+00
9.682539682539682557e-01
6.613756613756613389e-02
9.444444444444444198e-01
5.291005291005290712e-03
5.291005291005290712e-03
2.645502645502645356e-03
5.291005291005290712e-03
1.851851851851851749e-02
2.380952380952380820e-02
3.703703703703703498e-02
3.412698412698412787e-01
9.603174603174603474e-01
1.000000000000000000e+00
