# Supplementary material for: Effect of Ca2+ on the promiscuous target-protein binding of calmodulin
Source: PLoS Comput Biol. 2018 Apr 3;14(4):e1006072. doi: 10.1371/journal.pcbi.1006072 (PMC5898786; doi:10.1371/journal.pcbi.1006072)
Supplement: S1 Data — (ZIP) [file pcbi.1006072.s030.zip › Data/secondary_structure/clusters/DSSP_coil_spectral_cterm_4cal3.txt]

1.000000000000000000e+00
8.385964912280702288e-01
3.789473684210526438e-01
3.263157894736842257e-01
3.859649122807017746e-02
7.017543859649122938e-03
7.017543859649122938e-03
0.000000000000000000e+00
0.000000000000000000e+00
0.000000000000000000e+00
0.000000000000000000e+00
0.000000000000000000e+00
0.000000000000000000e+00
0.000000000000000000e+00
1.543859649122807098e-01
1.000000000000000000e+00
1.000000000000000000e+00
1.000000000000000000e+00
1.000000000000000000e+00
1.000000000000000000e+00
1.000000000000000000e+00
9.052631578947368807e-01
2.807017543859649175e-02
9.263157894736842035e-01
3.157894736842105365e-02
3.157894736842105365e-02
2.807017543859649175e-02
1.754385964912280604e-02
1.403508771929824588e-02
2.456140350877192985e-02
2.807017543859649175e-02
1.403508771929824588e-02
1.052631578947368397e-02
2.105263157894736795e-02
3.614035087719298378e-01
1.000000000000000000e+00
1.000000000000000000e+00
1.000000000000000000e+00
1.000000000000000000e+00
1.000000000000000000e+00
1.824561403508772051e-01
7.017543859649122417e-02
3.508771929824561209e-02
1.403508771929824588e-02
0.000000000000000000e+00
3.508771929824561469e-03
7.017543859649122938e-03
1.052631578947368397e-02
4.912280701754385970e-02
9.473684210526316096e-02
2.245614035087719340e-01
1.000000000000000000e+00
1.000000000000000000e+00
1.000000000000000000e+00
1.000000000000000000e+00
1.000000000000000000e+00
1.000000000000000000e+00
9.263157894736842035e-01
2.807017543859649175e-02
9.052631578947368807e-01
0.000000000000000000e+00
0.000000000000000000e+00
0.000000000000000000e+00
0.000000000000000000e+00
0.000000000000000000e+00
0.000000000000000000e+00
0.000000000000000000e+00
1.403508771929824588e-02
3.508771929824561469e-03
3.508771929824561209e-02
8.070175438596491335e-02
6.315789473684210731e-02
6.666666666666666574e-02
7.017543859649122417e-02
1.438596491228070207e-01
1.017543859649122778e-01
1.017543859649122778e-01
1.157894736842105254e-01
1.052631578947368363e-01
6.666666666666666574e-02
0.000000000000000000e+00
0.000000000000000000e+00
1.754385964912280604e-02
4.561403508771930126e-02
3.508771929824561469e-03
3.508771929824561469e-03
3.508771929824561469e-03
4.807017543859649078e-01
1.000000000000000000e+00
1.000000000000000000e+00
1.000000000000000000e+00
1.000000000000000000e+00
1.000000000000000000e+00
1.000000000000000000e+00
9.368421052631579204e-01
3.508771929824561469e-03
8.877192982456140191e-01
4.210526315789473589e-02
4.210526315789473589e-02
3.859649122807017746e-02
3.508771929824561469e-03
0.000000000000000000e+00
0.000000000000000000e+00
0.000000000000000000e+00
0.000000000000000000e+00
3.508771929824561469e-03
1.754385964912280604e-02
1.719298245614035159e-01
1.000000000000000000e+00
1.000000000000000000e+00
1.000000000000000000e+00
1.000000000000000000e+00
1.000000000000000000e+00
7.017543859649122938e-03
3.508771929824561469e-03
3.508771929824561469e-03
0.000000000000000000e+00
0.000000000000000000e+00
0.000000000000000000e+00
0.000000000000000000e+00
0.000000000000000000e+00
3.508771929824561469e-03
5.263157894736841813e-02
1.403508771929824483e-01
1.000000000000000000e+00
1.000000000000000000e+00
1.000000000000000000e+00
1.000000000000000000e+00
1.000000000000000000e+00
1.000000000000000000e+00
8.877192982456140191e-01
3.508771929824561469e-03
9.368421052631579204e-01
0.000000000000000000e+00
0.000000000000000000e+00
0.000000000000000000e+00
0.000000000000000000e+00
7.017543859649122938e-03
2.105263157894736795e-02
3.157894736842105365e-02
2.877192982456140413e-01
9.228070175438596312e-01
1.000000000000000000e+00
