# Supplementary material for: Effect of Ca2+ on the promiscuous target-protein binding of calmodulin
Source: PLoS Comput Biol. 2018 Apr 3;14(4):e1006072. doi: 10.1371/journal.pcbi.1006072 (PMC5898786; doi:10.1371/journal.pcbi.1006072)
Supplement: S1 Data — (ZIP) [file pcbi.1006072.s030.zip › Data/secondary_structure/clusters/DSSP_coil_spectral_cterm_4cal2.txt]

1.000000000000000000e+00
8.665926395939086424e-01
5.518718274111674704e-01
4.533629441624365541e-01
1.549809644670050723e-01
1.021573604060913715e-01
8.137690355329948999e-02
6.503807106598985185e-03
6.027918781725888180e-03
1.253172588832487250e-02
2.157360406091370433e-02
7.931472081218273601e-03
1.221446700507614232e-02
1.919416243654822191e-02
2.193845177664974500e-01
1.000000000000000000e+00
1.000000000000000000e+00
1.000000000000000000e+00
1.000000000000000000e+00
1.000000000000000000e+00
1.000000000000000000e+00
9.160850253807106824e-01
7.265228426395939354e-02
8.529505076142132047e-01
4.600253807106598897e-02
4.600253807106598897e-02
3.902284263959390764e-02
1.157994923857868022e-02
2.062182741116751379e-03
4.124365482233502758e-03
4.758883248730964854e-03
3.172588832487309614e-03
8.724619289340101655e-03
3.759517766497461749e-02
3.827728426395939354e-01
1.000000000000000000e+00
1.000000000000000000e+00
1.000000000000000000e+00
1.000000000000000000e+00
1.000000000000000000e+00
3.822969543147208132e-02
3.442258883248731222e-02
3.045685279187817368e-02
8.248730964467005516e-03
5.076142131979695035e-03
5.393401015228426083e-03
5.393401015228426083e-03
2.220812182741116903e-03
2.585659898477157478e-02
6.218274111675126808e-02
1.616434010152284217e-01
1.000000000000000000e+00
1.000000000000000000e+00
1.000000000000000000e+00
1.000000000000000000e+00
1.000000000000000000e+00
1.000000000000000000e+00
8.529505076142132047e-01
7.265228426395939354e-02
9.160850253807106824e-01
4.758883248730964638e-04
4.758883248730964638e-04
1.586294416243654699e-04
1.586294416243654699e-04
9.517766497461929275e-04
9.835025380710659890e-03
2.871192893401015162e-02
4.314720812182740867e-02
1.269035532994923846e-02
3.648477157360405926e-02
7.852157360406090969e-02
6.836928934010151615e-02
9.137055837563451410e-02
9.295685279187816674e-02
1.034263959390862991e-01
1.021573604060913715e-01
1.175444162436548173e-01
1.779822335025380842e-01
3.537436548223350102e-02
2.062182741116751379e-03
1.110406091370558452e-03
1.586294416243654807e-03
7.931472081218274035e-04
6.345177664974618794e-04
4.758883248730964638e-04
9.676395939086293932e-03
2.252538071065990008e-02
6.979695431472081324e-02
1.000000000000000000e+00
1.000000000000000000e+00
1.000000000000000000e+00
1.000000000000000000e+00
1.000000000000000000e+00
1.000000000000000000e+00
9.092639593908629081e-01
2.696700507614213042e-03
9.441624365482234049e-01
0.000000000000000000e+00
0.000000000000000000e+00
0.000000000000000000e+00
0.000000000000000000e+00
1.586294416243654699e-04
0.000000000000000000e+00
0.000000000000000000e+00
6.345177664974618794e-04
1.586294416243654807e-03
1.062817258883248794e-02
1.625951776649746106e-01
1.000000000000000000e+00
1.000000000000000000e+00
1.000000000000000000e+00
1.000000000000000000e+00
1.000000000000000000e+00
1.744923857868020331e-03
1.586294416243654807e-03
9.517766497461929275e-04
0.000000000000000000e+00
0.000000000000000000e+00
0.000000000000000000e+00
0.000000000000000000e+00
0.000000000000000000e+00
1.586294416243654699e-04
1.015228426395939007e-02
2.427030456852791868e-02
1.000000000000000000e+00
1.000000000000000000e+00
1.000000000000000000e+00
1.000000000000000000e+00
1.000000000000000000e+00
1.000000000000000000e+00
9.441624365482234049e-01
2.696700507614213042e-03
9.092639593908629081e-01
8.565989847715735697e-03
8.565989847715735697e-03
4.917512690355329945e-03
2.220812182741116903e-03
2.347715736040609236e-02
3.569162436548223294e-02
5.377538071065989661e-02
3.783312182741117025e-01
9.457487309644669882e-01
1.000000000000000000e+00
