# Supplementary material for: Effect of Ca2+ on the promiscuous target-protein binding of calmodulin
Source: PLoS Comput Biol. 2018 Apr 3;14(4):e1006072. doi: 10.1371/journal.pcbi.1006072 (PMC5898786; doi:10.1371/journal.pcbi.1006072)
Supplement: S1 Data — (ZIP) [file pcbi.1006072.s030.zip › Data/secondary_structure/DSSP_hel_nterm_all.txt]

0.000000000000000000e+00
1.830441991184439399e-01
6.427743405178805158e-01
7.056155391106258001e-01
9.359591303058487632e-01
9.968525482901317014e-01
9.975130413684337727e-01
9.984431234582878956e-01
9.980993974685591352e-01
9.942375348780784217e-01
9.900049873967137204e-01
9.966840551579118079e-01
9.600469084880099979e-01
9.318681170555488391e-01
7.482375618369795367e-01
0.000000000000000000e+00
0.000000000000000000e+00
0.000000000000000000e+00
0.000000000000000000e+00
0.000000000000000000e+00
0.000000000000000000e+00
0.000000000000000000e+00
0.000000000000000000e+00
0.000000000000000000e+00
9.516694299540350288e-01
9.522086079771387990e-01
9.590089907935352986e-01
9.863857549166296090e-01
9.725086605469961398e-01
9.649129901465216541e-01
9.631741410220119315e-01
9.432447733430385783e-01
9.311334869990699481e-01
9.077668594228098797e-01
5.770283203256635352e-01
1.482739563535390398e-04
7.413697817676951989e-05
0.000000000000000000e+00
4.043835173278336956e-05
5.391780231037782834e-05
9.594538126625958840e-01
9.661867982261043153e-01
9.702238936740938957e-01
9.893984121207219928e-01
9.966301373556013532e-01
9.964009866957822537e-01
9.967042743337781729e-01
9.977961098305633270e-01
9.753326054430021541e-01
9.345707468963565523e-01
8.824322320622211002e-01
3.369862644398614356e-05
0.000000000000000000e+00
0.000000000000000000e+00
1.752328575087279438e-04
1.752328575087279438e-04
1.752328575087279438e-04
0.000000000000000000e+00
0.000000000000000000e+00
0.000000000000000000e+00
9.995147397792065735e-01
9.995686575815170283e-01
9.997573698896032868e-01
9.999797808241336350e-01
9.991170959871675805e-01
9.948036718023373082e-01
9.825845498537479905e-01
9.274738161672529957e-01
9.809939746855917964e-01
9.578969361208836686e-01
9.191367759850108676e-01
9.097281194818499506e-01
8.578996320109992801e-01
8.563697143704422921e-01
9.125655438284335785e-01
9.087104209632415053e-01
8.709814387965546523e-01
8.750589725962769627e-01
9.398883901492175452e-01
9.962931510911615662e-01
9.964683839486702110e-01
9.955113429576610828e-01
9.744227425290145073e-01
9.519255395150093557e-01
8.401808942267513514e-01
7.992438028225969937e-01
6.524862846590373522e-01
5.468073921306967344e-01
2.168169625406068599e-02
8.390957984552549834e-03
1.265720409236119511e-02
1.105314947362745492e-02
1.074986183563157900e-02
6.739725288797228542e-06
0.000000000000000000e+00
0.000000000000000000e+00
0.000000000000000000e+00
9.698869074096539977e-01
9.702104142235162820e-01
9.731556741747205974e-01
9.989283836790812110e-01
9.993799452734306588e-01
9.984903015353093769e-01
9.961718360359631541e-01
9.923436720719263082e-01
9.805356733659535973e-01
9.227829673662502064e-01
7.623370671411433541e-01
4.879561109089193549e-03
1.489479288824187590e-03
1.368164233625837481e-03
8.087670346556673912e-05
0.000000000000000000e+00
9.879426314583417135e-01
9.901263024519120215e-01
9.976882742259425285e-01
9.991979726906331516e-01
9.980724385674040189e-01
9.918112337741114004e-01
9.837505223287098532e-01
9.220146386833272256e-01
8.737649453408279365e-01
8.272945394745709891e-01
6.749565287718872764e-01
1.599336811031582331e-02
1.381643684203431865e-02
1.171364255192958344e-02
1.080377963794195741e-02
2.635232587919716322e-03
7.750684082116813221e-04
0.000000000000000000e+00
0.000000000000000000e+00
0.000000000000000000e+00
9.796527693531211778e-01
9.910766037176325094e-01
9.917168776200682156e-01
9.877808780514105713e-01
9.894253710218771092e-01
9.755684958281100050e-01
9.643805518487066353e-01
7.327631525739011220e-01
9.261730491865151349e-02
0.000000000000000000e+00
