# Supplementary material for: Effect of Ca2+ on the promiscuous target-protein binding of calmodulin
Source: PLoS Comput Biol. 2018 Apr 3;14(4):e1006072. doi: 10.1371/journal.pcbi.1006072 (PMC5898786; doi:10.1371/journal.pcbi.1006072)
Supplement: S1 Data — (ZIP) [file pcbi.1006072.s030.zip › Data/secondary_structure/DSSP_hel_4cal_all.txt]

0.000000000000000000e+00
1.377089353226007284e-01
4.706294760154371426e-01
5.659321578571475664e-01
8.534389558311874513e-01
9.066105792856721246e-01
9.276367948944758135e-01
9.940243351089969037e-01
9.937098264305230799e-01
9.880028043690497475e-01
9.795110700502558387e-01
9.931266749225194923e-01
9.863974996560060937e-01
9.790524115608147948e-01
7.644985224644376132e-01
0.000000000000000000e+00
0.000000000000000000e+00
0.000000000000000000e+00
0.000000000000000000e+00
0.000000000000000000e+00
0.000000000000000000e+00
0.000000000000000000e+00
0.000000000000000000e+00
0.000000000000000000e+00
9.544879733191804494e-01
9.548090342617892023e-01
9.615775231131117318e-01
9.899684836095112850e-01
9.973856466101861384e-01
9.956951624633891829e-01
9.945550685039215022e-01
9.971825264220051110e-01
9.914558475681272132e-01
9.662361829130056146e-01
6.221440318702127215e-01
1.179407544276924900e-04
3.276132067435902199e-05
0.000000000000000000e+00
0.000000000000000000e+00
0.000000000000000000e+00
9.531578636998014886e-01
9.618592704709112429e-01
9.661772125357916963e-01
9.904992170044358835e-01
9.960489847266722485e-01
9.954330718979943482e-01
9.942995302026614857e-01
9.967828383097779854e-01
9.734960915744435006e-01
9.396798563743701260e-01
8.470963641486315421e-01
0.000000000000000000e+00
0.000000000000000000e+00
0.000000000000000000e+00
0.000000000000000000e+00
0.000000000000000000e+00
0.000000000000000000e+00
0.000000000000000000e+00
0.000000000000000000e+00
0.000000000000000000e+00
9.994758188692102197e-01
9.995020279257497142e-01
9.997641184911446599e-01
9.998820592455722744e-01
9.979360367975154134e-01
9.899553790812415377e-01
9.721266683702552980e-01
9.606995197190388858e-01
9.876948479547107418e-01
9.678742489467235810e-01
9.227815671705358325e-01
9.256842201822840233e-01
8.743537829496982328e-01
8.707041718265746688e-01
8.558043231838762255e-01
8.574817028024033227e-01
8.402295913352859635e-01
7.849415865652376034e-01
9.556739331275921900e-01
9.938081103925461290e-01
9.985388450979235664e-01
9.987747266067790175e-01
9.988205924557230775e-01
9.977132598169297095e-01
9.990957875493876594e-01
9.927269868102922556e-01
9.776895406207615213e-01
8.978502021373485631e-01
0.000000000000000000e+00
0.000000000000000000e+00
0.000000000000000000e+00
0.000000000000000000e+00
0.000000000000000000e+00
0.000000000000000000e+00
0.000000000000000000e+00
0.000000000000000000e+00
0.000000000000000000e+00
9.893853321015076974e-01
9.894246456863169392e-01
9.909709800221466747e-01
9.993906394354569178e-01
9.995478937746938852e-01
9.996003118877728744e-01
9.995675505670984506e-01
9.981850228346405007e-01
9.967566292532384908e-01
9.825185592881620078e-01
8.281472162705822981e-01
9.631828278261553170e-04
1.441498109671797130e-04
1.375975468323079140e-04
1.375975468323079140e-04
0.000000000000000000e+00
9.952233994456785027e-01
9.960489847266722485e-01
9.970580334034425674e-01
9.987092039654302811e-01
9.988468015122625721e-01
9.988468015122625721e-01
9.997117003780656708e-01
9.996265209443122579e-01
9.991809669831410723e-01
9.878979681428917692e-01
9.623310334886220341e-01
1.375975468323079140e-04
9.828396202307707952e-05
9.828396202307707952e-05
0.000000000000000000e+00
0.000000000000000000e+00
0.000000000000000000e+00
0.000000000000000000e+00
0.000000000000000000e+00
0.000000000000000000e+00
9.933494519031050851e-01
9.935853334119605362e-01
9.957082669916589301e-01
9.980670820802127752e-01
9.788689481650384439e-01
9.670617681939994714e-01
9.519850084196593842e-01
6.321624437324316892e-01
5.611359005104214065e-02
0.000000000000000000e+00
