# Supplementary material for: Effect of Ca2+ on the promiscuous target-protein binding of calmodulin
Source: PLoS Comput Biol. 2018 Apr 3;14(4):e1006072. doi: 10.1371/journal.pcbi.1006072 (PMC5898786; doi:10.1371/journal.pcbi.1006072)
Supplement: S1 Data — (ZIP) [file pcbi.1006072.s030.zip › Data/secondary_structure/DSSP_hel_cterm_all.txt]

0.000000000000000000e+00
2.463670389283711959e-01
6.524631400300031636e-01
7.424575333747518435e-01
9.355083114875820671e-01
9.789750428075705280e-01
9.779370539299622189e-01
9.759823011531526538e-01
9.837331232100374745e-01
9.734441531677602288e-01
9.644659282045064952e-01
9.294470625672419661e-01
8.626899822708469223e-01
7.463140030003182490e-01
4.309547982361765506e-01
4.245904868698194973e-02
3.037443365205400730e-02
2.865455427090752086e-02
6.311275438304062187e-03
6.220356704498962441e-03
2.386616762383889350e-03
0.000000000000000000e+00
0.000000000000000000e+00
0.000000000000000000e+00
8.576364159835133671e-01
8.624172260694316083e-01
8.653342021123452410e-01
9.793766005485430304e-01
9.990983892230994590e-01
9.991817313957540581e-01
9.994469110360190145e-01
9.974315457700059229e-01
9.713833285348446589e-01
9.262194475171608987e-01
5.505053566287333444e-01
6.818905035382540536e-05
3.788280575212522595e-05
0.000000000000000000e+00
0.000000000000000000e+00
0.000000000000000000e+00
9.419408119042929073e-01
9.489945903353386170e-01
9.514569727092266893e-01
9.939008682739078893e-01
9.972421317412453190e-01
9.969845286621308311e-01
9.961511069355840631e-01
9.893246253390510780e-01
9.566999530253208484e-01
8.927992362826360218e-01
7.605276317185155621e-01
9.786644038004030377e-02
5.936993317473065329e-02
7.153031382116284420e-02
4.884608973679026300e-02
2.945009319170215079e-02
2.886669798311942287e-03
3.030624460170017941e-05
0.000000000000000000e+00
0.000000000000000000e+00
9.822935765914566630e-01
9.860363977997665952e-01
9.863091540011819092e-01
9.435773491127846802e-01
9.998939281438939952e-01
9.998408922158410483e-01
9.996363250647796184e-01
9.898852908641825321e-01
9.916506296122316044e-01
9.829754670949949480e-01
9.454639128392404723e-01
9.635188580607033648e-01
9.381601078902307433e-01
9.606094585789402007e-01
9.395238888973073133e-01
9.296364765960025700e-01
8.843134877941599692e-01
7.838104041337717875e-01
9.681329838013122968e-01
9.973709332808025074e-01
9.991211189065506426e-01
9.998636218992923430e-01
9.993711454245147729e-01
9.986589486763747248e-01
9.994696407194701981e-01
9.918627733244435030e-01
9.780052429803161029e-01
9.172487991150576336e-01
0.000000000000000000e+00
0.000000000000000000e+00
0.000000000000000000e+00
0.000000000000000000e+00
0.000000000000000000e+00
0.000000000000000000e+00
0.000000000000000000e+00
0.000000000000000000e+00
0.000000000000000000e+00
9.911354234540027397e-01
9.915748640007273629e-01
9.933629324322276188e-01
9.991514251511524058e-01
9.997348203597351546e-01
9.994544875971693720e-01
9.984922643310654156e-01
9.989998939281439227e-01
9.971663661297410775e-01
9.852181291955207643e-01
8.364220447623232912e-01
3.485218129195520598e-04
1.212249784068007176e-04
1.212249784068007176e-04
9.091873380510054499e-05
0.000000000000000000e+00
9.846347339869380155e-01
9.875062506629490588e-01
9.982043550073492755e-01
9.998333156546906908e-01
9.999242343884957585e-01
9.997727031654872754e-01
9.997575500431864493e-01
9.995075235252223189e-01
9.982422378131013962e-01
9.836649341596835905e-01
9.618141318018578190e-01
0.000000000000000000e+00
0.000000000000000000e+00
0.000000000000000000e+00
0.000000000000000000e+00
0.000000000000000000e+00
0.000000000000000000e+00
0.000000000000000000e+00
0.000000000000000000e+00
0.000000000000000000e+00
9.954843695543467152e-01
9.956510538996560244e-01
9.970830239570863673e-01
9.986741017986756619e-01
9.840967981452578561e-01
9.741108905489975767e-01
9.642840907368963599e-01
6.393935720455199423e-01
5.650599305986998833e-02
0.000000000000000000e+00
