# Supplementary material for: Effect of Ca2+ on the promiscuous target-protein binding of calmodulin
Source: PLoS Comput Biol. 2018 Apr 3;14(4):e1006072. doi: 10.1371/journal.pcbi.1006072 (PMC5898786; doi:10.1371/journal.pcbi.1006072)
Supplement: S1 Data — (ZIP) [file pcbi.1006072.s030.zip › Data/secondary_structure/DSSP_hel_apo_all.txt]

0.000000000000000000e+00
9.671308920919361451e-01
9.732469809115699144e-01
9.780288274250097391e-01
9.989287105570705538e-01
9.996299181924425126e-01
9.996201791975067863e-01
9.995617452278924286e-01
9.987728866380989334e-01
9.944487728866381326e-01
9.885664199454616829e-01
9.105765485001947601e-01
7.023568367744448260e-01
5.707732761978964175e-01
2.272984028048305460e-01
1.154070899883131995e-02
6.038176860148032794e-03
1.690689520841449217e-02
1.566030385664199387e-02
1.425788858589793588e-02
1.001168679392286723e-02
0.000000000000000000e+00
0.000000000000000000e+00
0.000000000000000000e+00
5.825866770549279483e-01
5.832099727308142079e-01
5.907966497857420896e-01
9.972925594078690947e-01
9.983443708609271994e-01
9.998539150759641059e-01
9.999026100506427372e-01
9.972049084534475583e-01
9.614238410596026574e-01
9.032138683287884717e-01
3.708024931827035298e-01
2.045188936501753129e-04
1.558239189715621251e-04
0.000000000000000000e+00
0.000000000000000000e+00
9.738994935722632818e-06
9.732956758862485458e-01
9.876704324113751987e-01
9.893942345149980833e-01
9.966790027269185615e-01
9.975944682508764982e-01
9.994351382937280981e-01
9.993280093494351091e-01
9.955882352941176627e-01
9.938644331904947782e-01
9.844663030775223644e-01
9.136832878846903316e-01
7.707537982080249206e-01
6.610732372419166891e-01
3.929294896766653555e-01
2.615894039735099444e-02
3.603428126217374326e-03
1.139462407479548091e-03
0.000000000000000000e+00
0.000000000000000000e+00
0.000000000000000000e+00
9.995130502532139083e-01
9.996299181924425126e-01
9.996883521620568702e-01
9.977113361901052135e-01
9.999026100506427372e-01
9.999123490455784635e-01
9.994253992987923718e-01
9.824308531359563501e-01
9.660596026490065880e-01
9.202960654460459189e-01
8.198091156992598494e-01
6.548013245033112995e-01
3.965329178028827450e-01
1.735878457343202064e-01
1.336190105181145338e-01
2.117939228671601171e-01
2.552395792754187931e-01
7.767919750681729907e-01
8.387027658745617176e-01
9.743572263342422657e-01
9.921016751071289885e-01
9.955979742890533890e-01
9.929002726918582100e-01
9.911764705882353255e-01
9.842617841838722237e-01
9.491624464355278290e-01
6.726236852356837215e-01
5.915465523957927907e-01
2.239968835216205718e-04
0.000000000000000000e+00
0.000000000000000000e+00
5.843396961433580368e-05
5.843396961433580368e-05
5.843396961433580368e-05
0.000000000000000000e+00
0.000000000000000000e+00
0.000000000000000000e+00
9.548792364627970430e-01
9.549571484222828532e-01
9.591449162446435972e-01
9.925009738994935438e-01
9.933482664589013966e-01
9.948967666536813192e-01
9.917413322945072274e-01
9.684846123880015423e-01
9.129236462797039042e-01
8.684261784183872068e-01
4.608102843786521241e-01
1.492987923646279733e-02
3.009349435138293592e-03
1.256330346708219806e-03
0.000000000000000000e+00
0.000000000000000000e+00
9.463089209193611406e-01
9.501655629139073023e-01
9.514803272302297943e-01
9.969711725749902387e-01
9.993767043241137404e-01
9.982761978963771154e-01
9.978671601090767229e-01
9.857226334242306098e-01
9.526587456174522295e-01
8.835800545383716287e-01
3.346902999610440466e-01
1.334242306194000733e-03
5.015582391897156420e-03
7.089988313206076719e-03
4.768211920529801667e-02
4.320218153486560242e-02
4.129333852746396721e-02
0.000000000000000000e+00
0.000000000000000000e+00
0.000000000000000000e+00
9.509641604986365238e-01
9.917023763147643223e-01
9.926275808336579853e-01
9.978282041293338178e-01
9.964744838332684207e-01
9.934456564082586594e-01
9.907187378262563016e-01
9.519575379820802707e-01
4.042267238021036158e-01
0.000000000000000000e+00
