# Supplementary material for: Effect of Ca2+ on the promiscuous target-protein binding of calmodulin
Source: PLoS Comput Biol. 2018 Apr 3;14(4):e1006072. doi: 10.1371/journal.pcbi.1006072 (PMC5898786; doi:10.1371/journal.pcbi.1006072)
Supplement: S1 Data — (ZIP) [file pcbi.1006072.s030.zip › Data/solvent_exposure/holo_nterm/waters_within_usr_cutoff_per_residue_4cal_nterm1.txt]

1.778378378378378244e+01
2.100000000000000000e+01
2.054054054054054035e+01
1.845945945945945965e+01
1.422972972972972983e+01
1.058108108108108070e+01
1.777027027027027017e+01
9.932432432432431568e+00
1.421621621621621578e+01
1.705405405405405261e+01
4.013513513513513153e+00
4.472972972972972805e+00
1.152702702702702631e+01
1.408108108108108070e+01
4.337837837837837718e+00
6.162162162162162282e+00
1.663513513513513686e+01
1.545945945945945965e+01
1.051351351351351404e+01
1.505405405405405439e+01
8.162162162162161394e+00
6.959459459459459651e+00
2.027027027027027140e-01
8.202702702702703519e+00
7.608108108108107892e+00
1.828378378378378244e+01
3.756756756756756577e+00
2.432432432432432567e-01
2.756756756756756577e+00
9.162162162162161394e+00
1.189189189189189255e+00
2.702702702702702631e+00
1.887837837837837895e+01
1.093243243243243157e+01
1.075675675675675613e+01
9.337837837837838606e+00
1.377027027027027017e+01
1.481081081081081052e+01
7.851351351351351759e+00
1.060810810810810878e+01
1.613513513513513686e+01
9.756756756756756133e+00
1.282432432432432456e+01
2.797297297297297369e+00
1.305405405405405439e+01
1.437837837837837895e+01
4.783783783783784216e+00
2.621621621621621490e+00
1.475675675675675613e+01
1.666216216216216139e+01
3.702702702702702631e+00
6.635135135135135087e+00
1.293243243243243157e+01
1.559459459459459474e+01
1.086486486486486491e+01
1.666216216216216139e+01
6.540540540540540349e+00
7.256756756756757021e+00
2.837837837837837718e-01
9.743243243243243867e+00
8.905405405405405261e+00
1.035135135135135087e+01
4.581081081081080697e+00
1.054054054054053946e+00
8.108108108108108780e+00
1.014864864864864913e+01
4.905405405405405261e+00
1.770270270270270174e+00
6.878378378378378066e+00
1.672972972972972983e+01
9.027027027027026307e+00
9.148648648648649129e+00
1.694594594594594739e+01
1.110810810810810878e+01
9.067567567567568432e+00
1.512162162162162105e+01
1.171621621621621578e+01
1.275675675675675613e+01
1.360810810810810878e+01
1.743243243243243157e+01
6.621621621621621934e+00
1.168918918918918948e+01
1.308108108108108070e+01
4.364864864864864913e+00
4.405405405405405261e+00
1.637837837837837895e+01
1.155405405405405439e+01
4.500000000000000000e+00
6.175675675675675436e+00
1.541891891891891930e+01
1.487837837837837895e+01
9.797297297297296481e+00
1.368918918918918948e+01
6.689189189189189477e+00
1.448648648648648596e+01
4.189189189189189144e-01
7.013513513513513153e+00
6.729729729729729826e+00
9.540540540540540349e+00
3.945945945945946054e+00
2.162162162162162282e-01
1.250000000000000000e+01
1.294594594594594561e+01
3.189189189189189033e+00
3.716216216216216228e+00
1.232432432432432456e+01
1.493243243243243157e+01
1.391891891891891930e+01
8.675675675675675436e+00
1.579729729729729648e+01
2.163513513513513686e+01
1.006756756756756843e+01
1.122972972972972983e+01
1.435135135135135087e+01
1.748648648648648773e+01
1.248648648648648596e+01
1.797297297297297369e+00
1.182432432432432456e+01
1.422972972972972983e+01
7.013513513513513153e+00
3.486486486486486402e+00
1.972972972972972983e+01
1.793243243243243157e+01
2.945945945945946054e+00
6.283783783783784216e+00
1.560810810810810878e+01
1.424324324324324387e+01
1.072972972972972983e+01
1.470270270270270352e+01
6.581081081081080697e+00
1.133783783783783861e+01
2.432432432432432567e-01
9.797297297297296481e+00
9.135135135135135087e+00
1.578378378378378422e+01
3.391891891891892108e+00
3.918918918918918859e-01
6.945945945945945610e+00
1.504054054054054035e+01
7.067567567567567544e+00
1.040540540540540526e+01
1.572972972972972983e+01
1.794594594594594739e+01
