# Supplementary material for: Effect of Ca2+ on the promiscuous target-protein binding of calmodulin
Source: PLoS Comput Biol. 2018 Apr 3;14(4):e1006072. doi: 10.1371/journal.pcbi.1006072 (PMC5898786; doi:10.1371/journal.pcbi.1006072)
Supplement: S1 Data — (ZIP) [file pcbi.1006072.s030.zip › Data/solvent_exposure/holo_nterm/total_solvent_exposure_complexes_N_4cal.txt]

1.731601654000237289e+01 1.757835920812395614e+01 1.351842741167791573e+01 1.376750139387906025e+01 1.109911476512914419e+01 1.786398468516204474e+01
1.349416203924851843e+01 1.409393521408828320e+01 1.003280984712207768e+01 8.905945657468489429e+00 6.840964294789626976e+00 9.520908634154590544e+00
1.735162128021138273e+01 1.857323688070543355e+01 1.293025133794452053e+01 1.274305848461640522e+01 9.638079560694860604e+00 1.183316742215830430e+01
1.719697575517937338e+01 1.974046160853215781e+01 1.279757511515092183e+01 1.808156487466102291e+01 9.859040380096550038e+00 1.956424261830577294e+01
1.603854029298772232e+01 1.633420168721357868e+01 1.204607217278754305e+01 1.050616751436018603e+01 9.499363261793320135e+00 1.142735703935472102e+01
1.513172046837008722e+01 1.588574966681474976e+01 1.099896911000968203e+01 9.790179128368517780e+00 8.457351404802260220e+00 1.030805637820413878e+01
0.000000000000000000e+00 0.000000000000000000e+00 0.000000000000000000e+00 0.000000000000000000e+00 0.000000000000000000e+00 0.000000000000000000e+00
1.774812720243524566e+01 1.907129352087698493e+01 1.383942046343980081e+01 1.815369949051962806e+01 1.175049079606127478e+01 2.176636081942803003e+01
2.332759241109375381e+01 2.379813824512641673e+01 1.816270821135640645e+01 1.619122905744929497e+01 1.728433110006595896e+01 1.512885981315232620e+01
2.464067339831741066e+01 2.603717343861827516e+01 1.904688737651338215e+01 1.842812002770551416e+01 1.742304739896749766e+01 1.553467019595590770e+01
1.723907778987338446e+01 1.902474924801870770e+01 1.384702254047308756e+01 1.874038438899238912e+01 1.025502155337050425e+01 2.162676564052234696e+01
1.735162128021138273e+01 1.857323688070543355e+01 1.293025133794452053e+01 1.274305848461640522e+01 9.638079560694860604e+00 1.183316742215830430e+01
1.192561986968683208e+01 1.244913815001389068e+01 7.751536253514798247e+00 8.178696514357200797e+00 5.918746060680883048e+00 8.294936445616933440e+00
1.558966205258405680e+01 1.683067054889604108e+01 1.192193429710349051e+01 1.166107381913726471e+01 8.590259749551321988e+00 1.148644867974639361e+01
1.731601654000237289e+01 1.757835920812395614e+01 1.351842741167791573e+01 1.376750139387906025e+01 1.109911476512914419e+01 1.786398468516204474e+01
1.197529963965422084e+01 9.889167882498449913e+00 1.248640478241643947e+01 1.493758060891983774e+01 9.722447419149585102e+00 1.871243031159900383e+01
1.411610304419023620e+01 1.305815547665793908e+01 1.146366192678990892e+01 1.263995358911172495e+01 9.153396237895421450e+00 1.680219869584775338e+01
1.736616441296550306e+01 1.779343468224931257e+01 1.398465314920372293e+01 1.689793550163736668e+01 1.207470533008548585e+01 2.229933816030471405e+01
1.961915534760866109e+01 2.065952978160591869e+01 1.536911585668963554e+01 1.727773769935093640e+01 1.222948211011670416e+01 1.937774612676548713e+01
1.476955909557340618e+01 1.674946761717289334e+01 1.115870444888187940e+01 1.068390492449282192e+01 7.611492471707851593e+00 7.620066132240888024e+00
4.713216309866108844e+00 3.833343303097226595e+00 5.182405783911830710e+00 5.031929040054707869e+00 3.795802294263436849e+00 4.167464365827778572e+00
1.940133541013325669e+01 2.034208824667101112e+01 1.539700977559982498e+01 1.691987162666426769e+01 1.234504008062605074e+01 1.964694922358809137e+01
1.825904386111973565e+01 1.912464512786324633e+01 1.395145482738935527e+01 1.337063220731881330e+01 1.054323882738608020e+01 1.330568403280196144e+01
