# Supplementary material for: Effect of Ca2+ on the promiscuous target-protein binding of calmodulin
Source: PLoS Comput Biol. 2018 Apr 3;14(4):e1006072. doi: 10.1371/journal.pcbi.1006072 (PMC5898786; doi:10.1371/journal.pcbi.1006072)
Supplement: S1 Data — (ZIP) [file pcbi.1006072.s030.zip › Data/solvent_exposure/holo_nterm/waters_within_usr_cutoff_per_residue_4cal_nterm3.txt]

1.841805388707739866e+01
2.005405869229448967e+01
1.881088038441736643e+01
1.444825810880384331e+01
9.720782563926547937e+00
8.280761970139007389e+00
1.555431611463875008e+01
5.860133859619015340e+00
1.240501115496825157e+01
1.619100737944053492e+01
3.677020765402436719e+00
4.277329672215548051e+00
1.134786339454264592e+01
1.435678736914364251e+01
5.255019735713060136e+00
6.401750471940964360e+00
1.748446885189634514e+01
1.542989531491333466e+01
1.038905096962416330e+01
1.501338596190149310e+01
8.730564613008409580e+00
7.254848120816887125e+00
2.457525313197185535e-01
8.524626737600824455e+00
7.667238716320576408e+00
1.854093015273725698e+01
4.029860991934099523e+00
2.006178136262227463e-01
2.749957096275956747e+00
8.650077226703277944e+00
8.007551055431610942e-01
2.606658657971511861e+00
1.900995366397803465e+01
1.059790629826668962e+01
9.658314741719580709e+00
9.559292946627767407e+00
1.365591213317315855e+01
1.497065385275441862e+01
7.866826840569761892e+00
1.131319718551570297e+01
1.711841427835936003e+01
1.018774669641324948e+01
1.367307362279045790e+01
3.110519993135404171e+00
1.283284709112751010e+01
1.379955380126994946e+01
5.230478805560323075e+00
3.375836622618843208e+00
1.494662776729020059e+01
1.749201990732795764e+01
4.166981293976316891e+00
6.484983696584863289e+00
1.266037412047365684e+01
1.558898232366569481e+01
1.073725759395915524e+01
1.624815513986613880e+01
6.507465247983525103e+00
7.407070533722326822e+00
3.459756306847434626e-01
9.857216406384074148e+00
6.558263257250729339e+00
1.075905268577312590e+01
4.848120816886905438e+00
2.500429037240432528e-01
6.077055088381671411e+00
1.020439334134202802e+01
2.629311824266346242e+00
3.458211772781877524e+00
6.714776042560494318e+00
1.593924832675476289e+01
9.861506778788399430e+00
1.056392654882443871e+01
1.615737085979062826e+01
1.208065900120130465e+01
9.961729878153423812e+00
1.370499399347863445e+01
1.005011154968251219e+01
1.312424918482924241e+01
1.418122533035867505e+01
1.666826840569761359e+01
5.793204050111549819e+00
1.350248841599450778e+01
1.411275098678565243e+01
4.069847262742405825e+00
4.362793890509696126e+00
1.890561180710485800e+01
1.140140724214861834e+01
4.490646988158571773e+00
5.888965162176076795e+00
1.580453063325896679e+01
1.514776042560494318e+01
9.994679938218636650e+00
1.403106229620731149e+01
6.727475544877295377e+00
1.449047537326239876e+01
3.626222756135232261e-01
6.990904410502831290e+00
6.527715805731937770e+00
9.360048052170927946e+00
3.977861678393684652e+00
1.271666380641839622e-01
1.243950574909902151e+01
1.258898232366569481e+01
2.486528230650420390e+00
3.706881757336536687e+00
1.207036210743092575e+01
1.497580229963960896e+01
1.399982838510382699e+01
9.097134031233911955e+00
1.543727475544877237e+01
2.161884331559979344e+01
9.943367084262913380e+00
1.148017847949201986e+01
1.426686116354899525e+01
1.770550883816715171e+01
1.216097477261026327e+01
1.649219152222412887e+00
1.121451862021623391e+01
1.399519478290715568e+01
7.293976317144328370e+00
3.214518620216234801e+00
1.990732795606658811e+01
1.845357817058520666e+01
3.064870430753389385e+00
6.632915737085979480e+00
1.589651621760768840e+01
1.420885532864252632e+01
1.043281276814827585e+01
1.450695040329500607e+01
6.768663119958812757e+00
1.148669984554659429e+01
4.408786682684057157e-01
9.833876780504548165e+00
9.358846747897716867e+00
1.561232194954522079e+01
3.691951261369486925e+00
5.407585378410846300e-01
6.325210228247811983e+00
1.469057834220010328e+01
6.856186717007036080e+00
1.034683370516560785e+01
1.464338424575253050e+01
1.866020250557748383e+01
