# Supplementary material for: Effect of Ca2+ on the promiscuous target-protein binding of calmodulin
Source: PLoS Comput Biol. 2018 Apr 3;14(4):e1006072. doi: 10.1371/journal.pcbi.1006072 (PMC5898786; doi:10.1371/journal.pcbi.1006072)
Supplement: S1 Data — (ZIP) [file pcbi.1006072.s030.zip › Data/solvent_exposure/holo_nterm/waters_within_usr_cutoff_per_residue_4cal_nterm2.txt]

1.733680555555555713e+01
1.590625000000000000e+01
1.908333333333333215e+01
1.504166666666666607e+01
9.187500000000000000e+00
1.136805555555555536e+01
1.810763888888888928e+01
1.086805555555555536e+01
1.605555555555555713e+01
1.674305555555555713e+01
2.722222222222222321e+00
5.090277777777777679e+00
1.163194444444444464e+01
1.230902777777777857e+01
2.375000000000000000e+00
6.041666666666666963e+00
1.527777777777777857e+01
1.576736111111111072e+01
1.028472222222222143e+01
1.531250000000000000e+01
8.708333333333333925e+00
7.663194444444444642e+00
4.895833333333333148e-01
8.423611111111110716e+00
7.038194444444444642e+00
1.752777777777777857e+01
3.767361111111111160e+00
3.472222222222222376e-02
2.618055555555555358e+00
9.315972222222221433e+00
2.027777777777777679e+00
1.961805555555555580e+00
1.825347222222222143e+01
1.223958333333333393e+01
1.200694444444444464e+01
9.211805555555555358e+00
1.333333333333333393e+01
1.472916666666666607e+01
5.774305555555555358e+00
9.225694444444444642e+00
1.492361111111111072e+01
7.555555555555555358e+00
6.281250000000000000e+00
1.506944444444444420e+00
1.207986111111111072e+01
1.342708333333333393e+01
3.041666666666666519e+00
1.781250000000000000e+00
1.393750000000000000e+01
1.600694444444444287e+01
2.250000000000000000e+00
6.434027777777777679e+00
1.304861111111111072e+01
1.609722222222222143e+01
1.118055555555555536e+01
1.789583333333333215e+01
6.114583333333333037e+00
7.555555555555555358e+00
5.312500000000000000e-01
9.871527777777778567e+00
8.927083333333333925e+00
1.037847222222222143e+01
4.819444444444444642e+00
1.368055555555555580e+00
9.888888888888889284e+00
1.170833333333333393e+01
9.312500000000000000e+00
1.611111111111111160e+00
5.850694444444444642e+00
1.601388888888888928e+01
7.309027777777777679e+00
4.524305555555555358e+00
1.414583333333333393e+01
9.479166666666666075e+00
4.940972222222222321e+00
1.350000000000000000e+01
1.260416666666666607e+01
1.114930555555555536e+01
1.393055555555555536e+01
1.851388888888888928e+01
6.541666666666666963e+00
8.486111111111110716e+00
1.263541666666666607e+01
4.611111111111110716e+00
3.583333333333333481e+00
1.268402777777777857e+01
1.192361111111111072e+01
4.270833333333333037e+00
6.284722222222222321e+00
1.584722222222222143e+01
1.540625000000000000e+01
1.027777777777777857e+01
1.297569444444444464e+01
5.618055555555555358e+00
1.325347222222222143e+01
4.861111111111111049e-01
6.635416666666666963e+00
6.687500000000000000e+00
9.413194444444444642e+00
3.805555555555555358e+00
1.319444444444444475e-01
1.189930555555555536e+01
1.251736111111111072e+01
2.798611111111111160e+00
3.760416666666666519e+00
1.192013888888888928e+01
1.490972222222222143e+01
1.410763888888888928e+01
9.128472222222221433e+00
1.528819444444444464e+01
2.155208333333333215e+01
9.722222222222221433e+00
1.125347222222222143e+01
1.436111111111111072e+01
1.762847222222222143e+01
1.215277777777777857e+01
1.788194444444444420e+00
1.091666666666666607e+01
1.398263888888888928e+01
7.482638888888889284e+00
3.097222222222222321e+00
2.010763888888888928e+01
1.870138888888888928e+01
2.833333333333333481e+00
6.052083333333333037e+00
1.575000000000000000e+01
1.359027777777777857e+01
1.054513888888888928e+01
1.413888888888888928e+01
6.656250000000000000e+00
1.067708333333333393e+01
2.673611111111111049e-01
9.156250000000000000e+00
8.538194444444444642e+00
1.610069444444444287e+01
3.041666666666666519e+00
4.513888888888888951e-01
6.538194444444444642e+00
1.486805555555555536e+01
7.114583333333333037e+00
1.057638888888888928e+01
1.518055555555555536e+01
1.829166666666666785e+01
