# Supplementary material for: Effect of Ca2+ on the promiscuous target-protein binding of calmodulin
Source: PLoS Comput Biol. 2018 Apr 3;14(4):e1006072. doi: 10.1371/journal.pcbi.1006072 (PMC5898786; doi:10.1371/journal.pcbi.1006072)
Supplement: S1 Data — (ZIP) [file pcbi.1006072.s030.zip › Data/solvent_exposure/holo_nterm/waters_within_usr_cutoff_per_residue_4cal_nterm6.txt]

1.882905982905982967e+01
2.025982905982905891e+01
1.857435897435897587e+01
1.421025641025640951e+01
8.825641025641026260e+00
8.088888888888888573e+00
1.511623931623931583e+01
4.774358974358974272e+00
1.256410256410256387e+01
1.634017094017093896e+01
2.273504273504273421e+00
6.305982905982905784e+00
1.136239316239316288e+01
1.472307692307692228e+01
8.305982905982906672e+00
7.097435897435897090e+00
1.786837606837606884e+01
1.555897435897435876e+01
1.035555555555555607e+01
1.520341880341880270e+01
1.064273504273504223e+01
1.084786324786324840e+01
2.061538461538461320e+00
7.731623931623931689e+00
8.135042735042734563e+00
1.966837606837606955e+01
4.953846153846154010e+00
9.726495726495726357e-01
3.724786324786324876e+00
9.340170940170940739e+00
3.675213675213675479e-01
4.427350427350427164e-01
1.767692307692307807e+01
9.729914529914529098e+00
8.066666666666666430e+00
8.870085470085470547e+00
7.941880341880342087e+00
1.020512820512820440e+01
3.861538461538461586e+00
9.268376068376069199e+00
1.736410256410256281e+01
1.216752136752136693e+01
1.437094017094017140e+01
3.882051282051282026e+00
1.388717948717948758e+01
1.442051282051282080e+01
3.972649572649572747e+00
4.675213675213675479e+00
1.584273504273504329e+01
1.774700854700854791e+01
6.008547008547008517e+00
8.423931623931624202e+00
1.399145299145299148e+01
1.595555555555555571e+01
1.096752136752136764e+01
1.706666666666666643e+01
7.694017094017094216e+00
1.002393162393162385e+01
3.806837606837606636e+00
1.184273504273504329e+01
7.324786324786324521e+00
1.072991452991452910e+01
6.177777777777778034e+00
8.547008547008547868e-03
5.386324786324786729e+00
8.858119658119658624e+00
2.974358974358974339e-01
1.707692307692307621e+00
7.697435897435897623e+00
1.537606837606837651e+01
6.364102564102563697e+00
1.129230769230769305e+01
1.754871794871795032e+01
1.063418803418803371e+01
7.957264957264957417e+00
1.314358974358974308e+01
9.155555555555555003e+00
1.145128205128205146e+01
1.411452991452991412e+01
1.639829059829059688e+01
5.417094017094017389e+00
1.391965811965811994e+01
1.458290598290598261e+01
4.022222222222222143e+00
4.264957264957264904e+00
1.916752136752136693e+01
1.149401709401709404e+01
4.283760683760683641e+00
5.823931623931623669e+00
1.552649572649572640e+01
1.524102564102564017e+01
1.018461538461538396e+01
1.445299145299145316e+01
6.505982905982905962e+00
1.527521367521367601e+01
5.504273504273504702e-01
7.052991452991452803e+00
6.673504273504273776e+00
9.362393162393162882e+00
4.034188034188034067e+00
1.692307692307692402e-01
1.210427350427350390e+01
1.279829059829059901e+01
2.659829059829059705e+00
3.505982905982905962e+00
1.181196581196581263e+01
1.505811965811965791e+01
1.377606837606837686e+01
9.297435897435898156e+00
1.625641025641025550e+01
2.146153846153845990e+01
9.695726495726495031e+00
1.156923076923076898e+01
1.457777777777777750e+01
1.787008547008547055e+01
1.200683760683760681e+01
1.622222222222222232e+00
1.106495726495726473e+01
1.407179487179487154e+01
7.451282051282051455e+00
3.184615384615384404e+00
1.982222222222222285e+01
1.839487179487179347e+01
2.875213675213675213e+00
6.504273504273504258e+00
1.579316239316239390e+01
1.413846153846153797e+01
1.043076923076923102e+01
1.454358974358974343e+01
6.406837606837607169e+00
1.157435897435897409e+01
5.743589743589743168e-01
1.015042735042734989e+01
9.618803418803418381e+00
1.575384615384615472e+01
3.494017094017094038e+00
4.786324786324786529e-01
6.129914529914530341e+00
1.430085470085470156e+01
6.871794871794871362e+00
1.053504273504273492e+01
1.419145299145299077e+01
1.880512820512820582e+01
