# Supplementary material for: Effect of Ca2+ on the promiscuous target-protein binding of calmodulin
Source: PLoS Comput Biol. 2018 Apr 3;14(4):e1006072. doi: 10.1371/journal.pcbi.1006072 (PMC5898786; doi:10.1371/journal.pcbi.1006072)
Supplement: S1 Data — (ZIP) [file pcbi.1006072.s030.zip › Data/solvent_exposure/holo_nterm/waters_within_usr_cutoff_per_residue_4cal_nterm5.txt]

1.822110552763819058e+01
1.906532663316582799e+01
1.979396984924623126e+01
1.750251256281407208e+01
1.236683417085427195e+01
1.136180904522613133e+01
1.788944723618090293e+01
9.804020100502512491e+00
1.557788944723618130e+01
1.549246231155778908e+01
1.487437185929648242e+00
4.849246231155778908e+00
1.180402010050251249e+01
1.369346733668341720e+01
4.763819095477386689e+00
6.703517587939698430e+00
1.842211055276381870e+01
1.506030150753768915e+01
1.037185929648241256e+01
1.494974874371859208e+01
8.854271356783920410e+00
7.527638190954774267e+00
3.015075376884421843e-01
8.849246231155778020e+00
7.819095477386934334e+00
1.842211055276381870e+01
3.949748743718592969e+00
7.035175879396984855e-02
2.733668341708542560e+00
8.412060301507537474e+00
1.256281407035175768e-01
2.371859296482412116e+00
1.717587939698492505e+01
7.904522613065326553e+00
6.819095477386934334e+00
8.125628140703517133e+00
1.236683417085427195e+01
1.398994974874371877e+01
8.140703517587938975e+00
1.080402010050251249e+01
1.708542713567839044e+01
1.014572864321607959e+01
1.440703517587939686e+01
3.060301507537688259e+00
1.335175879396985010e+01
1.410552763819095468e+01
4.376884422110553174e+00
3.758793969849246075e+00
1.554271356783919522e+01
1.625628140703517488e+01
3.693467336683417201e+00
7.070351758793969488e+00
1.282412060301507495e+01
1.532663316582914526e+01
1.045728643216080478e+01
1.546231155778894539e+01
7.407035175879396860e+00
7.417085427135678088e+00
5.326633165829145478e-01
1.032663316582914526e+01
8.658291457286432902e+00
1.090452261306532655e+01
4.522613065326632764e+00
1.005025125628140753e-01
7.914572864321607781e+00
1.021608040201004997e+01
1.633165829145728720e+00
2.145728643216080478e+00
6.889447236180904710e+00
1.515577889447236259e+01
7.356783919597989829e+00
1.051256281407035154e+01
1.659296482412060314e+01
1.036180904522613133e+01
8.954773869346734472e+00
1.467839195979899536e+01
1.057788944723618130e+01
1.266331658291457352e+01
1.444723618090452177e+01
1.725125628140703427e+01
6.437185929648241434e+00
1.166834170854271413e+01
1.389447236180904532e+01
3.889447236180904710e+00
4.155778894472361706e+00
1.725125628140703427e+01
1.154271356783919522e+01
4.432160804020100819e+00
5.547738693467336724e+00
1.517587939698492505e+01
1.503517587939698430e+01
9.336683417085426484e+00
1.350251256281407031e+01
6.115577889447235904e+00
1.447738693467336724e+01
4.221105527638190913e-01
7.095477386934673447e+00
6.738693467336683618e+00
9.437185929648240545e+00
3.758793969849246075e+00
1.658291457286432125e-01
1.224623115577889365e+01
1.260804020100502498e+01
2.613065326633166041e+00
3.989949748743718771e+00
1.226130653266331727e+01
1.502010050251256246e+01
1.432663316582914526e+01
9.030150753768843686e+00
1.535678391959799072e+01
2.141708542713567809e+01
9.904522613065326553e+00
1.157788944723618130e+01
1.452763819095477338e+01
1.751758793969849393e+01
1.235175879396985010e+01
1.743718592964824010e+00
1.187939698492462348e+01
1.359798994974874375e+01
7.572864321608039795e+00
3.417085427135678533e+00
1.981909547738693433e+01
1.818592964824120628e+01
2.804020100502512491e+00
6.462311557788944505e+00
1.582914572864321556e+01
1.429648241206030157e+01
1.048743718592964846e+01
1.445728643216080478e+01
6.663316582914572628e+00
1.164824120603014990e+01
3.567839195979899403e-01
9.497487437185929693e+00
9.125628140703517133e+00
1.575879396984924696e+01
3.301507537688442184e+00
4.070351758793969710e-01
6.773869346733667918e+00
1.468341708542713597e+01
6.889447236180904710e+00
1.038693467336683440e+01
1.506532663316582976e+01
1.833165829145728765e+01
