# Supplementary material for: Effect of Ca2+ on the promiscuous target-protein binding of calmodulin
Source: PLoS Comput Biol. 2018 Apr 3;14(4):e1006072. doi: 10.1371/journal.pcbi.1006072 (PMC5898786; doi:10.1371/journal.pcbi.1006072)
Supplement: S1 Data — (ZIP) [file pcbi.1006072.s030.zip › Data/solvent_exposure/holo_nterm/waters_within_usr_cutoff_per_residue_4cal_nterm4.txt]

1.844072948328267358e+01
1.909118541033434724e+01
1.664893617021276739e+01
1.287234042553191493e+01
9.071428571428571175e+00
7.531914893617021711e+00
1.196352583586626217e+01
5.363221884498480030e+00
1.301823708206686980e+01
1.481306990881459029e+01
3.069908814589665802e+00
7.284194528875380215e+00
1.178419452887538021e+01
1.442097264437689930e+01
5.041033434650455725e+00
7.034954407294832457e+00
1.636170212765957288e+01
1.585714285714285765e+01
1.052583586626139756e+01
1.539969604863221875e+01
1.067173252279635243e+01
1.050303951367781075e+01
1.814589665653495443e+00
7.653495440729483512e+00
7.361702127659574657e+00
1.842553191489361808e+01
4.344984802431611115e+00
2.796352583586625973e-01
2.819148936170212671e+00
9.612462006079027788e+00
2.025835866261397999e+00
1.162613981762917970e+00
1.679939209726443750e+01
1.215653495440729515e+01
1.174620060790273612e+01
9.220364741641336792e+00
1.246960486322188366e+01
1.035106382978723438e+01
1.019604863221884550e+01
1.208206686930091145e+01
1.545440729483282638e+01
1.040121580547112501e+01
1.466109422492401215e+01
2.346504559270516932e+00
1.300607902735562327e+01
1.404255319148936110e+01
4.749240121580546869e+00
3.107902735562309893e+00
1.455471124620060763e+01
1.653799392097264587e+01
2.560790273556230900e+00
5.960486322188449648e+00
1.270212765957446877e+01
1.542705167173252256e+01
1.022644376899696006e+01
1.560790273556231078e+01
6.478723404255319451e+00
8.341945288753798593e+00
2.019756838905775176e+00
1.213829787234042534e+01
6.712765957446808152e+00
1.123100303951367707e+01
4.905775075987842015e+00
1.838905775075987958e-01
6.656534954407295146e+00
9.466565349544072916e+00
1.082066869300911893e+00
3.908814589665653649e+00
8.846504559270517376e+00
1.603039513677811456e+01
9.878419452887538199e+00
7.223404255319149314e+00
1.407446808510638370e+01
1.349848024316109374e+01
1.385562310030395139e+01
1.381610942249240104e+01
1.204863221884498437e+01
1.459270516717325172e+01
1.434346504559270485e+01
1.760638297872340274e+01
6.189969604863222230e+00
1.251215805471124654e+01
1.389513677811550174e+01
4.044072948328267358e+00
4.370820668693009559e+00
1.676595744680851041e+01
1.119604863221884550e+01
4.566869300911854168e+00
5.925531914893617191e+00
1.611094224924012153e+01
1.525075987841945313e+01
1.038145896656534894e+01
1.411550151975683853e+01
6.696048632218844610e+00
1.469604863221884550e+01
3.373860182370820859e-01
7.237082066869301222e+00
6.525835866261398444e+00
9.468085106382979177e+00
3.942249240121580733e+00
7.750759878419452575e-02
1.271428571428571352e+01
1.202127659574468055e+01
1.727963525835866321e+00
3.267477203647416228e+00
1.203951367781155035e+01
1.451671732522796354e+01
1.323252279635258333e+01
9.445288753799392367e+00
1.540577507598784202e+01
2.103495440729483335e+01
1.051063829787234027e+01
1.153343465045592708e+01
1.432218844984802431e+01
1.794376899696048611e+01
1.250911854103343401e+01
1.785714285714285809e+00
1.165653495440729515e+01
1.410486322188449826e+01
7.203647416413374138e+00
3.553191489361702260e+00
1.982522796352583683e+01
1.845592705167173264e+01
3.164133738601823786e+00
6.281155015197568581e+00
1.604407294832826736e+01
1.424468085106382986e+01
1.032522796352583505e+01
1.463221884498480208e+01
6.740121580547112856e+00
1.177355623100303994e+01
3.662613981762917748e-01
9.688449848024315969e+00
9.820668693009118044e+00
1.579179331306990797e+01
3.849544072948328122e+00
4.224924012158054465e-01
6.176291793313070322e+00
1.491945288753799304e+01
6.930091185410334198e+00
9.864741641337385403e+00
1.465197568389057814e+01
1.894376899696048611e+01
