# Supplementary material for: Effect of Ca2+ on the promiscuous target-protein binding of calmodulin
Source: PLoS Comput Biol. 2018 Apr 3;14(4):e1006072. doi: 10.1371/journal.pcbi.1006072 (PMC5898786; doi:10.1371/journal.pcbi.1006072)
Supplement: S1 Data — (ZIP) [file pcbi.1006072.s030.zip › Data/solvent_exposure/holo_nterm/restypes_in_contact_N_4cal.txt]

1.400000000000000000e+01 5.000000000000000000e+00 2.000000000000000000e+00 1.000000000000000000e+00
1.000000000000000000e+01 1.000000000000000000e+00 0.000000000000000000e+00 0.000000000000000000e+00
1.300000000000000000e+01 3.000000000000000000e+00 2.000000000000000000e+00 0.000000000000000000e+00
1.400000000000000000e+01 3.000000000000000000e+00 0.000000000000000000e+00 0.000000000000000000e+00
1.200000000000000000e+01 3.000000000000000000e+00 2.000000000000000000e+00 0.000000000000000000e+00
1.100000000000000000e+01 4.000000000000000000e+00 2.000000000000000000e+00 0.000000000000000000e+00
0.000000000000000000e+00 0.000000000000000000e+00 0.000000000000000000e+00 0.000000000000000000e+00
1.500000000000000000e+01 4.000000000000000000e+00 2.000000000000000000e+00 1.000000000000000000e+00
1.800000000000000000e+01 1.200000000000000000e+01 4.000000000000000000e+00 3.000000000000000000e+00
1.900000000000000000e+01 1.200000000000000000e+01 4.000000000000000000e+00 3.000000000000000000e+00
1.500000000000000000e+01 4.000000000000000000e+00 0.000000000000000000e+00 1.000000000000000000e+00
1.300000000000000000e+01 6.000000000000000000e+00 2.000000000000000000e+00 1.000000000000000000e+00
8.000000000000000000e+00 2.000000000000000000e+00 3.000000000000000000e+00 0.000000000000000000e+00
1.200000000000000000e+01 5.000000000000000000e+00 2.000000000000000000e+00 0.000000000000000000e+00
1.400000000000000000e+01 8.000000000000000000e+00 1.000000000000000000e+00 1.000000000000000000e+00
1.300000000000000000e+01 3.000000000000000000e+00 2.000000000000000000e+00 0.000000000000000000e+00
1.200000000000000000e+01 5.000000000000000000e+00 1.000000000000000000e+00 0.000000000000000000e+00
1.500000000000000000e+01 4.000000000000000000e+00 1.000000000000000000e+00 0.000000000000000000e+00
1.600000000000000000e+01 7.000000000000000000e+00 1.000000000000000000e+00 0.000000000000000000e+00
1.100000000000000000e+01 5.000000000000000000e+00 2.000000000000000000e+00 0.000000000000000000e+00
5.000000000000000000e+00 3.000000000000000000e+00 2.000000000000000000e+00 0.000000000000000000e+00
1.600000000000000000e+01 6.000000000000000000e+00 3.000000000000000000e+00 1.000000000000000000e+00
1.400000000000000000e+01 5.000000000000000000e+00 3.000000000000000000e+00 1.000000000000000000e+00
