# Supplementary material for: Effect of Ca2+ on the promiscuous target-protein binding of calmodulin
Source: PLoS Comput Biol. 2018 Apr 3;14(4):e1006072. doi: 10.1371/journal.pcbi.1006072 (PMC5898786; doi:10.1371/journal.pcbi.1006072)
Supplement: S1 Data — (ZIP) [file pcbi.1006072.s030.zip › Data/solvent_exposure/waters_within_usr_cutoff_per_residue_nterm_all.txt]

1.809423520368946825e+01
1.926348962336664172e+01
1.845488086087624779e+01
1.387840122982321311e+01
8.743428132205995240e+00
8.053958493466563340e+00
1.556233666410453509e+01
4.931898539584934404e+00
1.237524980784012385e+01
1.640553420445811028e+01
3.960953112990007519e+00
4.030284396617986431e+00
1.104673328209069894e+01
1.431160645657186770e+01
5.578478093774020152e+00
6.140199846272098583e+00
1.655449654112221225e+01
1.541260568793235919e+01
1.036249039200614952e+01
1.517494235203689534e+01
8.447809377401998887e+00
7.807532667179093444e+00
6.936202920830130125e-01
8.554035357417371088e+00
7.968485780169100252e+00
1.841245196003074724e+01
3.985395849346656583e+00
3.308224442736356630e-01
2.576018447348193519e+00
9.126825518831667594e+00
1.731437355880092177e+00
2.944043043812452076e+00
1.890453497309761843e+01
1.150392006149116142e+01
1.162843966179861610e+01
9.642121445042274530e+00
1.408731744811683306e+01
1.427763259031514131e+01
7.735126825518831239e+00
1.148055342044581018e+01
1.737094542659492546e+01
1.019385088393543448e+01
1.396756341275941615e+01
3.247655649500384101e+00
1.281122213681783251e+01
1.405764796310530329e+01
5.873943120676402785e+00
3.259646425826287608e+00
1.386902382782474952e+01
1.750053804765564891e+01
4.095926210607225393e+00
5.815987701767871165e+00
1.138247501921598825e+01
1.582505764796310466e+01
9.727132974634896456e+00
1.662352036894696283e+01
6.442582628747117290e+00
9.421829362029209065e+00
1.381860107609531152e+00
1.045257494235203666e+01
6.386625672559569367e+00
1.049408147578785488e+01
6.237355880092236404e+00
6.227517294388931202e-01
5.185242121445042152e+00
9.586471944657954936e+00
4.106072252113758481e+00
4.053804765564949619e+00
6.145887778631821341e+00
1.623289777094542785e+01
1.174511913912375149e+01
1.161229823212913104e+01
1.576679477325134471e+01
1.236956187548040020e+01
1.078124519600307529e+01
1.403996925441967747e+01
8.759262106072252863e+00
1.098447348193697160e+01
1.362029208301306760e+01
1.594527286702536450e+01
4.631206764027671063e+00
1.227794004611837053e+01
1.441583397386625620e+01
4.699154496541122050e+00
4.138201383551114887e+00
1.825365103766333519e+01
1.292067640276710172e+01
8.799385088393544052e+00
1.289607993850883894e+01
1.822628747117601833e+01
1.747932359723289863e+01
1.063443504996156719e+01
1.512667179093005387e+01
5.183243658724058456e+00
1.588562644119907752e+01
2.907609531129899949e+00
7.268562644119907823e+00
5.550192159877017417e+00
9.228132205995388304e+00
1.054619523443505003e+01
2.026133743274404209e-01
1.287947732513451271e+01
1.360814757878554992e+01
2.311760184473481861e+00
2.623059185242121227e+00
1.253666410453497271e+01
1.380584166026133808e+01
1.034788624135280521e+01
9.360184473481936607e+00
1.607071483474250684e+01
2.119354342813220526e+01
1.017586471944657944e+01
1.192744043043812496e+01
1.481875480399692613e+01
1.781491160645657246e+01
1.214650269023827889e+01
1.992621060722521209e+00
1.037755572636433499e+01
1.447471176018447281e+01
5.795849346656417822e+00
3.568332052267486620e+00
1.869623366641045337e+01
1.752759415833973833e+01
5.880707148347425139e+00
1.119646425826287484e+01
1.790484242890084587e+01
1.782644119907763169e+01
9.535741737125288608e+00
1.778693312836279716e+01
7.636126056879323443e+00
1.434727132974634856e+01
2.942966948501152924e+00
8.834896233666411192e+00
6.519600307455803545e+00
1.296033820138355175e+01
1.336448885472713322e+01
3.981552651806302690e-01
2.816295157571099050e+00
1.545226748654880922e+01
9.709454265949270635e+00
7.759569561875480304e+00
1.225595695618754810e+01
1.809469638739431119e+01
