# Supplementary material for: Effect of Ca2+ on the promiscuous target-protein binding of calmodulin
Source: PLoS Comput Biol. 2018 Apr 3;14(4):e1006072. doi: 10.1371/journal.pcbi.1006072 (PMC5898786; doi:10.1371/journal.pcbi.1006072)
Supplement: S1 Data — (ZIP) [file pcbi.1006072.s030.zip › Data/solvent_exposure/CaM_complexes_contacts/Holo/sensor_target_contacts_tar_cterm_5VMS.txt]

0.000000000000000000e+00
0.000000000000000000e+00
0.000000000000000000e+00
0.000000000000000000e+00
0.000000000000000000e+00
0.000000000000000000e+00
0.000000000000000000e+00
0.000000000000000000e+00
0.000000000000000000e+00
0.000000000000000000e+00
0.000000000000000000e+00
0.000000000000000000e+00
1.000000000000000000e+00
0.000000000000000000e+00
0.000000000000000000e+00
0.000000000000000000e+00
0.000000000000000000e+00
0.000000000000000000e+00
0.000000000000000000e+00
0.000000000000000000e+00
0.000000000000000000e+00
0.000000000000000000e+00
0.000000000000000000e+00
0.000000000000000000e+00
0.000000000000000000e+00
0.000000000000000000e+00
0.000000000000000000e+00
0.000000000000000000e+00
0.000000000000000000e+00
0.000000000000000000e+00
0.000000000000000000e+00
0.000000000000000000e+00
0.000000000000000000e+00
0.000000000000000000e+00
0.000000000000000000e+00
0.000000000000000000e+00
0.000000000000000000e+00
0.000000000000000000e+00
0.000000000000000000e+00
0.000000000000000000e+00
0.000000000000000000e+00
0.000000000000000000e+00
0.000000000000000000e+00
0.000000000000000000e+00
0.000000000000000000e+00
0.000000000000000000e+00
0.000000000000000000e+00
0.000000000000000000e+00
0.000000000000000000e+00
0.000000000000000000e+00
0.000000000000000000e+00
0.000000000000000000e+00
0.000000000000000000e+00
0.000000000000000000e+00
0.000000000000000000e+00
0.000000000000000000e+00
0.000000000000000000e+00
0.000000000000000000e+00
0.000000000000000000e+00
0.000000000000000000e+00
0.000000000000000000e+00
0.000000000000000000e+00
0.000000000000000000e+00
0.000000000000000000e+00
0.000000000000000000e+00
0.000000000000000000e+00
0.000000000000000000e+00
0.000000000000000000e+00
0.000000000000000000e+00
0.000000000000000000e+00
0.000000000000000000e+00
0.000000000000000000e+00
0.000000000000000000e+00
0.000000000000000000e+00
0.000000000000000000e+00
0.000000000000000000e+00
1.000000000000000000e+00
1.000000000000000000e+00
1.000000000000000000e+00
0.000000000000000000e+00
0.000000000000000000e+00
1.000000000000000000e+00
0.000000000000000000e+00
0.000000000000000000e+00
0.000000000000000000e+00
0.000000000000000000e+00
0.000000000000000000e+00
0.000000000000000000e+00
0.000000000000000000e+00
0.000000000000000000e+00
0.000000000000000000e+00
0.000000000000000000e+00
0.000000000000000000e+00
0.000000000000000000e+00
0.000000000000000000e+00
0.000000000000000000e+00
0.000000000000000000e+00
0.000000000000000000e+00
0.000000000000000000e+00
0.000000000000000000e+00
0.000000000000000000e+00
0.000000000000000000e+00
0.000000000000000000e+00
0.000000000000000000e+00
0.000000000000000000e+00
0.000000000000000000e+00
0.000000000000000000e+00
0.000000000000000000e+00
0.000000000000000000e+00
0.000000000000000000e+00
0.000000000000000000e+00
0.000000000000000000e+00
0.000000000000000000e+00
0.000000000000000000e+00
0.000000000000000000e+00
0.000000000000000000e+00
0.000000000000000000e+00
0.000000000000000000e+00
0.000000000000000000e+00
0.000000000000000000e+00
0.000000000000000000e+00
0.000000000000000000e+00
0.000000000000000000e+00
0.000000000000000000e+00
0.000000000000000000e+00
0.000000000000000000e+00
0.000000000000000000e+00
0.000000000000000000e+00
0.000000000000000000e+00
0.000000000000000000e+00
0.000000000000000000e+00
0.000000000000000000e+00
0.000000000000000000e+00
0.000000000000000000e+00
0.000000000000000000e+00
0.000000000000000000e+00
0.000000000000000000e+00
0.000000000000000000e+00
0.000000000000000000e+00
0.000000000000000000e+00
0.000000000000000000e+00
0.000000000000000000e+00
0.000000000000000000e+00
0.000000000000000000e+00
0.000000000000000000e+00
0.000000000000000000e+00
0.000000000000000000e+00
0.000000000000000000e+00
0.000000000000000000e+00
0.000000000000000000e+00
0.000000000000000000e+00
0.000000000000000000e+00
0.000000000000000000e+00
0.000000000000000000e+00
0.000000000000000000e+00
0.000000000000000000e+00
0.000000000000000000e+00
0.000000000000000000e+00
0.000000000000000000e+00
0.000000000000000000e+00
0.000000000000000000e+00
0.000000000000000000e+00
0.000000000000000000e+00
0.000000000000000000e+00
0.000000000000000000e+00
0.000000000000000000e+00
0.000000000000000000e+00
0.000000000000000000e+00
0.000000000000000000e+00
0.000000000000000000e+00
0.000000000000000000e+00
0.000000000000000000e+00
0.000000000000000000e+00
0.000000000000000000e+00
0.000000000000000000e+00
0.000000000000000000e+00
0.000000000000000000e+00
0.000000000000000000e+00
0.000000000000000000e+00
0.000000000000000000e+00
0.000000000000000000e+00
0.000000000000000000e+00
0.000000000000000000e+00
0.000000000000000000e+00
0.000000000000000000e+00
0.000000000000000000e+00
0.000000000000000000e+00
0.000000000000000000e+00
0.000000000000000000e+00
0.000000000000000000e+00
0.000000000000000000e+00
0.000000000000000000e+00
0.000000000000000000e+00
0.000000000000000000e+00
0.000000000000000000e+00
0.000000000000000000e+00
0.000000000000000000e+00
0.000000000000000000e+00
0.000000000000000000e+00
0.000000000000000000e+00
0.000000000000000000e+00
0.000000000000000000e+00
0.000000000000000000e+00
0.000000000000000000e+00
0.000000000000000000e+00
0.000000000000000000e+00
0.000000000000000000e+00
0.000000000000000000e+00
0.000000000000000000e+00
0.000000000000000000e+00
0.000000000000000000e+00
0.000000000000000000e+00
0.000000000000000000e+00
0.000000000000000000e+00
0.000000000000000000e+00
0.000000000000000000e+00
0.000000000000000000e+00
0.000000000000000000e+00
0.000000000000000000e+00
0.000000000000000000e+00
0.000000000000000000e+00
0.000000000000000000e+00
0.000000000000000000e+00
0.000000000000000000e+00
0.000000000000000000e+00
0.000000000000000000e+00
0.000000000000000000e+00
0.000000000000000000e+00
0.000000000000000000e+00
0.000000000000000000e+00
0.000000000000000000e+00
0.000000000000000000e+00
0.000000000000000000e+00
0.000000000000000000e+00
0.000000000000000000e+00
0.000000000000000000e+00
0.000000000000000000e+00
0.000000000000000000e+00
0.000000000000000000e+00
0.000000000000000000e+00
0.000000000000000000e+00
0.000000000000000000e+00
0.000000000000000000e+00
0.000000000000000000e+00
0.000000000000000000e+00
0.000000000000000000e+00
0.000000000000000000e+00
0.000000000000000000e+00
0.000000000000000000e+00
0.000000000000000000e+00
0.000000000000000000e+00
0.000000000000000000e+00
1.000000000000000000e+00
0.000000000000000000e+00
0.000000000000000000e+00
1.000000000000000000e+00
1.000000000000000000e+00
1.000000000000000000e+00
0.000000000000000000e+00
1.000000000000000000e+00
1.000000000000000000e+00
1.000000000000000000e+00
0.000000000000000000e+00
1.000000000000000000e+00
1.000000000000000000e+00
1.000000000000000000e+00
1.000000000000000000e+00
1.000000000000000000e+00
1.000000000000000000e+00
0.000000000000000000e+00
1.000000000000000000e+00
0.000000000000000000e+00
0.000000000000000000e+00
0.000000000000000000e+00
0.000000000000000000e+00
0.000000000000000000e+00
0.000000000000000000e+00
0.000000000000000000e+00
1.000000000000000000e+00
1.000000000000000000e+00
0.000000000000000000e+00
0.000000000000000000e+00
1.000000000000000000e+00
0.000000000000000000e+00
0.000000000000000000e+00
0.000000000000000000e+00
0.000000000000000000e+00
0.000000000000000000e+00
0.000000000000000000e+00
0.000000000000000000e+00
0.000000000000000000e+00
0.000000000000000000e+00
0.000000000000000000e+00
1.000000000000000000e+00
0.000000000000000000e+00
0.000000000000000000e+00
1.000000000000000000e+00
0.000000000000000000e+00
0.000000000000000000e+00
0.000000000000000000e+00
0.000000000000000000e+00
0.000000000000000000e+00
0.000000000000000000e+00
0.000000000000000000e+00
1.000000000000000000e+00
0.000000000000000000e+00
0.000000000000000000e+00
0.000000000000000000e+00
0.000000000000000000e+00
0.000000000000000000e+00
0.000000000000000000e+00
0.000000000000000000e+00
0.000000000000000000e+00
0.000000000000000000e+00
0.000000000000000000e+00
0.000000000000000000e+00
0.000000000000000000e+00
0.000000000000000000e+00
0.000000000000000000e+00
0.000000000000000000e+00
0.000000000000000000e+00
0.000000000000000000e+00
0.000000000000000000e+00
0.000000000000000000e+00
0.000000000000000000e+00
0.000000000000000000e+00
0.000000000000000000e+00
0.000000000000000000e+00
0.000000000000000000e+00
0.000000000000000000e+00
0.000000000000000000e+00
0.000000000000000000e+00
0.000000000000000000e+00
0.000000000000000000e+00
0.000000000000000000e+00
0.000000000000000000e+00
0.000000000000000000e+00
0.000000000000000000e+00
0.000000000000000000e+00
0.000000000000000000e+00
0.000000000000000000e+00
0.000000000000000000e+00
0.000000000000000000e+00
